# Supplementary material for: A review of Bornean Micronectidae (Hemiptera, Heteroptera, Nepomorpha) with descriptions of two new species from Sabah, Malaysia
Source: Zookeys. 2015 Apr 30;(501):27–62. doi: 10.3897/zookeys.501.9416 (PMC4432318; doi:10.3897/zookeys.501.9416)
Supplement: XML Treatment for Micronecta [file zookeys.501.9416-treatment1.xml]

<!DOCTYPE tp:taxon-treatment
  PUBLIC "-//TaxonX//DTD Taxonomic Treatment Publishing DTD v0 20100105//EN" "tax-treatment-NSO.dtd">
<tp:taxon-treatment xmlns:tp="http://www.plazi.org/taxpub"><tp:treatment-meta><kwd-group><label>Taxon classification</label><kwd><named-content content-type="kingdom">Animalia</named-content></kwd><kwd><named-content content-type="order">Hemiptera</named-content></kwd><kwd><named-content content-type="family">Micronectidae</named-content></kwd></kwd-group><mixed-citation publication-type="journal"><person-group><name><surname>Chen</surname><given-names>Ping-ping</given-names></name><name><surname>Nieser</surname><given-names>Nico</given-names></name><name><surname>Lapidin</surname><given-names>Johnny</given-names></name></person-group><article-title>A review of Bornean <tp:taxon-name><tp:taxon-name-part taxon-name-part-type="family">Micronectidae</tp:taxon-name-part></tp:taxon-name> (<tp:taxon-name><tp:taxon-name-part taxon-name-part-type="order">Hemiptera</tp:taxon-name-part></tp:taxon-name>, <tp:taxon-name><tp:taxon-name-part taxon-name-part-type="suborder">Heteroptera</tp:taxon-name-part></tp:taxon-name>, <tp:taxon-name><tp:taxon-name-part taxon-name-part-type="infraorder">Nepomorpha</tp:taxon-name-part></tp:taxon-name>) with descriptions of two new species from Sabah, Malaysia<xref ref-type="fn" rid="FN1"><sup>1</sup></xref></article-title><source>Zookeys</source><day>30</day><month>4</month><year>2015</year><volume>2015</volume><issue>501</issue><fpage>27</fpage><lpage>62</lpage><pub-id pub-id-type="doi">10.3897/zookeys.501.9416</pub-id></mixed-citation></tp:treatment-meta><tp:nomenclature><label>Genus</label><tp:taxon-name>
                        <tp:taxon-name-part taxon-name-part-type="genus">Micronecta</tp:taxon-name-part>
                    </tp:taxon-name><tp:taxon-authority>Kirkaldy, 1897</tp:taxon-authority></tp:nomenclature><tp:treatment-sec sec-type="Type species"><title>Type species.</title><p><italic><tp:taxon-name><tp:taxon-name-part taxon-name-part-type="genus">Notonecta</tp:taxon-name-part> <tp:taxon-name-part taxon-name-part-type="species">minutissima</tp:taxon-name-part></tp:taxon-name></italic> (Linnaeus, 1758), by original designation.</p></tp:treatment-sec></tp:taxon-treatment>
