# Supplementary material for: A review of Bornean Micronectidae (Hemiptera, Heteroptera, Nepomorpha) with descriptions of two new species from Sabah, Malaysia
Source: Zookeys. 2015 Apr 30;(501):27–62. doi: 10.3897/zookeys.501.9416 (PMC4432318; doi:10.3897/zookeys.501.9416)
Supplement: XML Treatment for Micronecta (Dichaetonecta) decorata [file zookeys.501.9416-treatment3.xml]

<!DOCTYPE tp:taxon-treatment
  PUBLIC "-//TaxonX//DTD Taxonomic Treatment Publishing DTD v0 20100105//EN" "tax-treatment-NSO.dtd">
<tp:taxon-treatment xmlns:tp="http://www.plazi.org/taxpub"><tp:treatment-meta><kwd-group><label>Taxon classification</label><kwd><named-content content-type="kingdom">Animalia</named-content></kwd><kwd><named-content content-type="order">Hemiptera</named-content></kwd><kwd><named-content content-type="family">Micronectidae</named-content></kwd></kwd-group><mixed-citation publication-type="journal"><person-group><name><surname>Chen</surname><given-names>Ping-ping</given-names></name><name><surname>Nieser</surname><given-names>Nico</given-names></name><name><surname>Lapidin</surname><given-names>Johnny</given-names></name></person-group><article-title>A review of Bornean <tp:taxon-name><tp:taxon-name-part taxon-name-part-type="family">Micronectidae</tp:taxon-name-part></tp:taxon-name> (<tp:taxon-name><tp:taxon-name-part taxon-name-part-type="order">Hemiptera</tp:taxon-name-part></tp:taxon-name>, <tp:taxon-name><tp:taxon-name-part taxon-name-part-type="suborder">Heteroptera</tp:taxon-name-part></tp:taxon-name>, <tp:taxon-name><tp:taxon-name-part taxon-name-part-type="infraorder">Nepomorpha</tp:taxon-name-part></tp:taxon-name>) with descriptions of two new species from Sabah, Malaysia<xref ref-type="fn" rid="FN1"><sup>1</sup></xref></article-title><source>Zookeys</source><day>30</day><month>4</month><year>2015</year><volume>2015</volume><issue>501</issue><fpage>27</fpage><lpage>62</lpage><pub-id pub-id-type="doi">10.3897/zookeys.501.9416</pub-id></mixed-citation></tp:treatment-meta><tp:nomenclature><tp:taxon-name>
                        <tp:taxon-name-part taxon-name-part-type="genus">Micronecta</tp:taxon-name-part>
                        (<tp:taxon-name-part taxon-name-part-type="subgenus">Dichaetonecta</tp:taxon-name-part>)
                        <tp:taxon-name-part taxon-name-part-type="species">decorata</tp:taxon-name-part>
                    </tp:taxon-name><tp:taxon-authority>Lundblad, 1933</tp:taxon-authority><xref ref-type="fig" rid="F6">Figs 14</xref><xref ref-type="fig" rid="F8">, 24</xref><xref ref-type="fig" rid="F9">, 30</xref><xref ref-type="fig" rid="F9">, 31</xref><xref ref-type="fig" rid="F10">, 43</xref><xref ref-type="fig" rid="F11">, 51</xref><xref ref-type="fig" rid="F12">, 58</xref><xref ref-type="fig" rid="F13">, 66</xref><xref ref-type="fig" rid="F14">, 74</xref><xref ref-type="fig" rid="F14">, 75</xref><xref ref-type="fig" rid="F15">, 90</xref><tp:nomenclature-citation-list><tp:nomenclature-citation><tp:taxon-name><tp:taxon-name-part taxon-name-part-type="genus">Micronecta</tp:taxon-name-part> <tp:taxon-name-part taxon-name-part-type="species">decorata</tp:taxon-name-part></tp:taxon-name><comment> Lundblad, 1933: 93–94 (original description).</comment></tp:nomenclature-citation><tp:nomenclature-citation><tp:taxon-name><tp:taxon-name-part taxon-name-part-type="genus">Micronecta</tp:taxon-name-part> <tp:taxon-name-part taxon-name-part-type="species">decorata</tp:taxon-name-part></tp:taxon-name><comment>: <xref ref-type="bibr" rid="B35">Wróblewski 1968</xref>: 775 (checklist).</comment></tp:nomenclature-citation><tp:nomenclature-citation><tp:taxon-name><tp:taxon-name-part taxon-name-part-type="genus">Micronecta</tp:taxon-name-part> <tp:taxon-name-part taxon-name-part-type="species">decorata</tp:taxon-name-part></tp:taxon-name><comment>: <xref ref-type="bibr" rid="B22">Nieser 2000</xref>: 287 (key).</comment></tp:nomenclature-citation><tp:nomenclature-citation><tp:taxon-name><tp:taxon-name-part taxon-name-part-type="genus">Micronecta</tp:taxon-name-part> <tp:taxon-name-part taxon-name-part-type="species">decorata</tp:taxon-name-part></tp:taxon-name><comment>: <xref ref-type="bibr" rid="B6">Chen et al. 2005</xref>: 420 (checklist).</comment></tp:nomenclature-citation></tp:nomenclature-citation-list></tp:nomenclature><tp:treatment-sec sec-type="Material examined"><title>Material examined.</title><p><bold>THAILAND (new record for Thailand): Chiang Mai Province:</bold> Doi Saket, Ban Pong Ao, Kuang River at bridge in road 118, 38 km NE Chiang Mai City, 30.i.2002, leg. P. Chen, N. Nieser, A. Thanyakam &amp; C. Duangsupa, C0220, 19 males 30 females. <bold>Uttaradit Province:</bold> Baan Muangchedton, Lake Naam Pat, 10 km W of Ban Khok town, 10.ii.2002, stagnant ponds downstream of barrage, 10.ii.2002, leg. P. Chen, N. Nieser, A. Thanyakam, C. Duangsupa &amp; W. Jaiyai, C0231, 7 males 13 females. All macropterous (samples stored in ethanol 70%). <bold>MALAYSIA: Sabah (confirmation of occurrence in Borneo):</bold> Kota Belud Dist., Crocker Range Park, Sungai Mahua at substation beside restaurant, <named-content xmlns:xlink="http://www.w3.org/1999/xlink" content-type="dwc:verbatimCoordinates" xlink:type="simple">05°47.53'N, 116°24.19'E</named-content>, 1053 m. a.s.l., 22.ix.2012, leg. P. Chen, N. Nieser &amp; J. Lapidin, CN1283, 1 male and 1 female macropterous. (All are in the collection of NCTN).</p></tp:treatment-sec><tp:treatment-sec sec-type="Redescription"><title>Redescription.</title><p>Macropterous specimens. Generally a medium-sized, (length 2.2–2.4 mm) yellowish-brown species, with darker markings varying from virtually absent (Fig. <xref ref-type="fig" rid="F6">14</xref>) to quite distinct, medium- brown: a V-shaped stripe on clavus and four interrupted longitudinal stripes on corium (Fig. <xref ref-type="fig" rid="F8">24</xref>); eyes castaneous to grayish.</p><p><italic>Dimensions</italic>. Body length: male 2.2–2.3, female 2.2–2.4; width: male 1.01–1.06, female 1.00–1.18; diatone: male 0.77–0.81, female 0.75–0.84; width of pronotum: male 0.82–0.88, female 0.81–0.93; ocular index: male 1.56–1.77, female 1.48–1.65. Body length twice the maximal width (male 2.23/1.04, female 2.33/1.12). Pronotum slightly wider than head (H/P male 0.80/0.85, female 0.81/0.88), synthlipsis one and half times the posterior width of an eye (S/E male 0.37/0.21, female 0.36/0.24).</p><fig id="F6" position="float" orientation="portrait"><label>Figures 14–21.</label><caption><p>Habitus of <italic><tp:taxon-name><tp:taxon-name-part taxon-name-part-type="genus">Micronecta</tp:taxon-name-part></tp:taxon-name></italic> spp., in dorsal view, legs omitted: <bold>14</bold> <italic><tp:taxon-name><tp:taxon-name-part taxon-name-part-type="genus">Micronecta</tp:taxon-name-part> <tp:taxon-name-part taxon-name-part-type="species">decorata</tp:taxon-name-part></tp:taxon-name></italic> Lundblad, 1933, macropterous male, body length 2.38 mm <bold>15</bold> <italic><tp:taxon-name><tp:taxon-name-part taxon-name-part-type="genus">Micronecta</tp:taxon-name-part> <tp:taxon-name-part taxon-name-part-type="species">ludibunda</tp:taxon-name-part></tp:taxon-name></italic>  Breddin, 1905, brachypterous male, body length 2.32 mm <bold>16</bold> <italic><tp:taxon-name><tp:taxon-name-part taxon-name-part-type="genus">Micronecta</tp:taxon-name-part> <tp:taxon-name-part taxon-name-part-type="species">lumutensis</tp:taxon-name-part></tp:taxon-name></italic> Chen, Nieser &amp; Lansbury, 2008, paratype, macropterous male, body length 1.40 mm <bold>17</bold> <italic><tp:taxon-name><tp:taxon-name-part taxon-name-part-type="genus">Micronecta</tp:taxon-name-part> <tp:taxon-name-part taxon-name-part-type="species">liewi</tp:taxon-name-part></tp:taxon-name></italic> sp. n., paratype, macropterous male, body length 1.77 mm <bold>18</bold> <tp:taxon-name><tp:taxon-name-part taxon-name-part-type="genus">Micronecta</tp:taxon-name-part> (<tp:taxon-name-part taxon-name-part-type="subgenus">Micronecta</tp:taxon-name-part>) <tp:taxon-name-part taxon-name-part-type="species">lakimi</tp:taxon-name-part></tp:taxon-name> sp. n., paratype, macropterous male, body length 2.12 mm <bold>19</bold> <italic><tp:taxon-name><tp:taxon-name-part taxon-name-part-type="genus">Micronecta</tp:taxon-name-part> <tp:taxon-name-part taxon-name-part-type="species">skutalis</tp:taxon-name-part></tp:taxon-name></italic> Nieser &amp; Chen, 1999, paratype, macropterous male (membrane rolled partly inward), body length 1.58 mm <bold>20</bold> <italic><tp:taxon-name><tp:taxon-name-part taxon-name-part-type="genus">Micronecta</tp:taxon-name-part> <tp:taxon-name-part taxon-name-part-type="species">kymatista</tp:taxon-name-part></tp:taxon-name></italic> Nieser &amp; Chen, 1999, paratype, macropterous male, body length 2.80 mm <bold>21</bold> <italic><tp:taxon-name><tp:taxon-name-part taxon-name-part-type="genus">Micronecta</tp:taxon-name-part> <tp:taxon-name-part taxon-name-part-type="species">quadristrigata</tp:taxon-name-part></tp:taxon-name></italic> Breddin, 1905, macropterous male, body length 2.88 mm.</p></caption><graphic xmlns:xlink="http://www.w3.org/1999/xlink" xlink:href="zookeys-501-027-g006.jpg" position="float" orientation="portrait" xlink:type="simple" id="oo_43011.jpg"/></fig><p><italic>Colour</italic>. Frons and vertex sordid yellow, eyes castaneous to grayish. Pronotum yellowish-brown, disk without markings except for a distinct yellowish stripe on posterior margin. Hemelytra light brown, with elongate darker marks arranged in four interrupted, longitudinal, brown stripes on corium (Fig. <xref ref-type="fig" rid="F8">24</xref>). Right membrane slightly paler than corium, without markings; left membrane hyaline. Embolium yellowish brown with three brown spots. Venter, abdomen, thorax, and legs pale yellow. [Our Thai material contains specimens with only a very vague or virtually absent hemelytral pattern. The Borneo specimens show a hemelytral pattern similar to <italic><tp:taxon-name><tp:taxon-name-part taxon-name-part-type="genus">Micronecta</tp:taxon-name-part> <tp:taxon-name-part taxon-name-part-type="species">quadristrigata</tp:taxon-name-part></tp:taxon-name></italic> as stated by <xref ref-type="bibr" rid="B20">Lundblad (1933)</xref>. Apparently, the hemelytral pattern fades when the specimens are stored in 70% or 96% ethanol].</p><p><italic>Pronotum</italic>. About two and a half times as wide as long (W/L 0.87/0.36), dorsally convex with lateral margins straight and more or less truncate (Fig. <xref ref-type="fig" rid="F6">14</xref>). Hemelytra smooth, with four shallow, longitudinal grooves on corium, densely beset with small spinules, notably on corium. The right membrane texture same as corium, smooth without grooves or spines. Spines laterally on abdominal segments: V with two short and one longer stout spine; VI with three short and one long spine; VII with two or three short and one long stout spine; VIII with four or five short and one long, stout spine or sometimes without a long spine and two long hair-like bristles.</p><p><italic>Legs</italic>. Length of segments: fore leg: male: femur 0.28, tibia 0.14, pala 0.15; female: femur 0.31, tibiotarsus 0.30; middle leg: male: femur 0.85, tibia 0.27, tarsus 0.39, claw 0.30; female: femur 0.85, tibia 0.29, tarsus 0.40, claw 0.28; hind leg: male: femur 0.51, tibia 0.40, tarsus I 0.39, tarsus II 0.19, claw 0.13; female: femur 0.52, tibia 0.42, tarsus I 0.37, tarsus II 0.19, claw 0.12. Palmar bristles: 21–23 in upper row, 17–18 in lower row.</p><p><italic>Male</italic>. Fore femur (Fig. <xref ref-type="fig" rid="F9">30</xref>), with a pair of pegs on proximal third, a small peg distally, and a larger bristle-like spine sub-distally; pala with four long dorsal hairs. Claw (Fig. <xref ref-type="fig" rid="F9">31</xref>) parallel sided, with a transverse carina. Dorsum of abdomen: prestrigilar lobe sub-triangular, with a short, obtusely rounded apex (Fig. <xref ref-type="fig" rid="F10">43</xref>); strigil small, sub-oval, comb with about 45 comparatively distinct teeth (Fig. <xref ref-type="fig" rid="F11">51</xref>); free lobe of left part of tergite VIII with an expanded apex (Fig. <xref ref-type="fig" rid="F13">66</xref>), a sinuate apical margin, and 10–15 apical bristles. Left paramere (Fig. <xref ref-type="fig" rid="F14">75</xref>) with a narrow, apically, slightly dilated shaft and a subapical indentation; right paramere in lateral view (Fig. <xref ref-type="fig" rid="F14">74</xref>) with an evenly curved, sickle-shaped shaft, apex acutely tapering, basal lobe with about 25 stridulatory ridges. Mediocaudal lobe of sternite VII (Fig. <xref ref-type="fig" rid="F12">58</xref>) with apical part acutely pointed, with one strongly developed bristle.</p><p><italic>Female</italic>. Fore femur with the same general arrangement of pegs and setae as in male. The seminal capsule of spermatheca clavate (Fig. <xref ref-type="fig" rid="F15">90</xref>).</p></tp:treatment-sec><tp:treatment-sec sec-type="Comparative notes"><title>Comparative notes.</title><p>Males can be recognized by the form of the free lobe of tergite VIII. The palmar claw of the male, with its oblique carina, also is unique but it is often folded into the palm, usually making it difficult to observe.</p></tp:treatment-sec><tp:treatment-sec sec-type="Habitat"><title>Habitat.</title><p>We have taken this species several times in Chiang Mai and other northern provinces in Thailand, where it is apparently quite common. Sample C0220 was taken from shallow virtually stagnant water in a wide unshaded river bed with a sandy bottom.</p></tp:treatment-sec><tp:treatment-sec sec-type="Distribution"><title>Distribution.</title><p>Thailand (see above); Malay Peninsula (<xref ref-type="bibr" rid="B35">Wróblewski 1968</xref>: record for Malaysia without exact locality; <xref ref-type="bibr" rid="B8">Fernando and Cheng 1974</xref>); INDONESIA: Sumatra (<xref ref-type="bibr" rid="B20">Lundblad 1933</xref>), Java (<xref ref-type="bibr" rid="B20">Lundblad 1933</xref>); and Borneo.</p></tp:treatment-sec><tp:treatment-sec sec-type="Note"><title>Note.</title><p><xref ref-type="bibr" rid="B35">Wróblewski (1968)</xref> recorded this species from Borneo with a question mark. His speculation is confirmed here.</p><!--PageBreak--></tp:treatment-sec><tp:treatment-sec><!--Section generated to contain objects referenced in tp:taxon-treatment.--><fig id="F8" position="float" orientation="portrait"><label>Figures 24–29.</label><caption><p><italic><tp:taxon-name><tp:taxon-name-part taxon-name-part-type="genus">Micronecta</tp:taxon-name-part></tp:taxon-name></italic> spp., left forewings, in dorsal view: <bold>24</bold> <italic><tp:taxon-name><tp:taxon-name-part taxon-name-part-type="genus">Micronecta</tp:taxon-name-part> <tp:taxon-name-part taxon-name-part-type="species">decorata</tp:taxon-name-part></tp:taxon-name></italic> Lundblad, 1933 <bold>25</bold> <italic><tp:taxon-name><tp:taxon-name-part taxon-name-part-type="genus">Micronecta</tp:taxon-name-part> <tp:taxon-name-part taxon-name-part-type="species">ludibunda</tp:taxon-name-part></tp:taxon-name></italic> Breddin, 1905 <bold>26</bold> <italic><tp:taxon-name><tp:taxon-name-part taxon-name-part-type="genus">Micronecta</tp:taxon-name-part> <tp:taxon-name-part taxon-name-part-type="species">liewi</tp:taxon-name-part></tp:taxon-name></italic> sp. n., paratype <bold>27</bold> <italic><tp:taxon-name><tp:taxon-name-part taxon-name-part-type="genus">Micronecta</tp:taxon-name-part> <tp:taxon-name-part taxon-name-part-type="species">lakimi</tp:taxon-name-part></tp:taxon-name></italic> sp. n., paratype <bold>28</bold> <italic><tp:taxon-name><tp:taxon-name-part taxon-name-part-type="genus">Micronecta</tp:taxon-name-part> <tp:taxon-name-part taxon-name-part-type="species">skutalis</tp:taxon-name-part></tp:taxon-name></italic> Nieser &amp; Chen, 1999 <bold>29</bold> <italic><tp:taxon-name><tp:taxon-name-part taxon-name-part-type="genus">Micronecta</tp:taxon-name-part> <tp:taxon-name-part taxon-name-part-type="species">quadristrigata</tp:taxon-name-part></tp:taxon-name></italic> Breddin, 1905.</p></caption><graphic xmlns:xlink="http://www.w3.org/1999/xlink" xlink:href="zookeys-501-027-g008.jpg" position="float" orientation="portrait" xlink:type="simple" id="oo_43013.jpg"/></fig><fig id="F9" position="float" orientation="portrait"><label>Figures 30–42.</label><caption><p><italic><tp:taxon-name><tp:taxon-name-part taxon-name-part-type="genus">Micronecta</tp:taxon-name-part></tp:taxon-name></italic> spp., right foreleg in anteroventral view including apex of pala: <bold>30–31</bold> <italic><tp:taxon-name><tp:taxon-name-part taxon-name-part-type="genus">Micronecta</tp:taxon-name-part> <tp:taxon-name-part taxon-name-part-type="species">decorata</tp:taxon-name-part></tp:taxon-name></italic> Lundblad, 1933 <bold>32–33</bold> <italic><tp:taxon-name><tp:taxon-name-part taxon-name-part-type="genus">Micronecta</tp:taxon-name-part> <tp:taxon-name-part taxon-name-part-type="species">ludibunda</tp:taxon-name-part></tp:taxon-name></italic>  Breddin, 1905 <bold>34</bold> <italic><tp:taxon-name><tp:taxon-name-part taxon-name-part-type="genus">Micronecta</tp:taxon-name-part> <tp:taxon-name-part taxon-name-part-type="species">lumutensis</tp:taxon-name-part></tp:taxon-name></italic>  Chen, Nieser &amp; Lansbury, 2008 <bold>35–36</bold> <italic><tp:taxon-name><tp:taxon-name-part taxon-name-part-type="genus">Micronecta</tp:taxon-name-part> <tp:taxon-name-part taxon-name-part-type="species">liewi</tp:taxon-name-part></tp:taxon-name></italic> sp. n., paratype <bold>37–38</bold> <italic><tp:taxon-name><tp:taxon-name-part taxon-name-part-type="genus">Micronecta</tp:taxon-name-part> <tp:taxon-name-part taxon-name-part-type="species">lakimi</tp:taxon-name-part></tp:taxon-name></italic> sp. n., paratype <bold>39–40</bold> <italic><tp:taxon-name><tp:taxon-name-part taxon-name-part-type="genus">Micronecta</tp:taxon-name-part> <tp:taxon-name-part taxon-name-part-type="species">skutalis</tp:taxon-name-part></tp:taxon-name></italic> Nieser &amp; Chen, 1999 <bold>41</bold> <italic><tp:taxon-name><tp:taxon-name-part taxon-name-part-type="genus">Micronecta</tp:taxon-name-part> <tp:taxon-name-part taxon-name-part-type="species">kymatista</tp:taxon-name-part></tp:taxon-name></italic> Nieser &amp; Chen, 1999 <bold>42</bold> <italic><tp:taxon-name><tp:taxon-name-part taxon-name-part-type="genus">Micronecta</tp:taxon-name-part> <tp:taxon-name-part taxon-name-part-type="species">quadristrigata</tp:taxon-name-part></tp:taxon-name></italic> Breddin, 1905. Scale bars: 0.1 mm (<bold>30, 32, 34, 35, 37, 39, 42</bold>); 0.05 mm (<bold>31, 33, 36, 38, 40, 41</bold>).</p></caption><graphic xmlns:xlink="http://www.w3.org/1999/xlink" xlink:href="zookeys-501-027-g009.jpg" position="float" orientation="portrait" xlink:type="simple" id="oo_43014.jpg"/></fig><fig id="F10" position="float" orientation="portrait"><label>Figures 43–50.</label><caption><p><italic><tp:taxon-name><tp:taxon-name-part taxon-name-part-type="genus">Micronecta</tp:taxon-name-part></tp:taxon-name></italic> spp., prestrigilar flap on abdominal segment V, male; in dorsal view: <bold>43</bold> <italic><tp:taxon-name><tp:taxon-name-part taxon-name-part-type="genus">Micronecta</tp:taxon-name-part> <tp:taxon-name-part taxon-name-part-type="species">decorata</tp:taxon-name-part></tp:taxon-name></italic> Lundblad, 1933 <bold>44</bold> <italic><tp:taxon-name><tp:taxon-name-part taxon-name-part-type="genus">Micronecta</tp:taxon-name-part> <tp:taxon-name-part taxon-name-part-type="species">ludibunda</tp:taxon-name-part></tp:taxon-name></italic>  Breddin, 1905 <bold>45</bold> <italic><tp:taxon-name><tp:taxon-name-part taxon-name-part-type="genus">Micronecta</tp:taxon-name-part> <tp:taxon-name-part taxon-name-part-type="species">lumutensis</tp:taxon-name-part></tp:taxon-name></italic> Chen, Nieser &amp; Lansbury, 2008 <bold>46</bold> <italic><tp:taxon-name><tp:taxon-name-part taxon-name-part-type="genus">Micronecta</tp:taxon-name-part> <tp:taxon-name-part taxon-name-part-type="species">liewi</tp:taxon-name-part></tp:taxon-name></italic> sp. n., paratype <bold>47</bold> <italic><tp:taxon-name><tp:taxon-name-part taxon-name-part-type="genus">Micronecta</tp:taxon-name-part> <tp:taxon-name-part taxon-name-part-type="species">lakimi</tp:taxon-name-part></tp:taxon-name></italic> sp. n., paratype <bold>48</bold> <italic><tp:taxon-name><tp:taxon-name-part taxon-name-part-type="genus">Micronecta</tp:taxon-name-part> <tp:taxon-name-part taxon-name-part-type="species">skutalis</tp:taxon-name-part></tp:taxon-name></italic> Nieser &amp; Chen, 1999 <bold>49</bold> <italic><tp:taxon-name><tp:taxon-name-part taxon-name-part-type="genus">Micronecta</tp:taxon-name-part> <tp:taxon-name-part taxon-name-part-type="species">kymatista</tp:taxon-name-part></tp:taxon-name></italic> Nieser &amp; Chen, 1999 <bold>50</bold> <italic><tp:taxon-name><tp:taxon-name-part taxon-name-part-type="genus">Micronecta</tp:taxon-name-part> <tp:taxon-name-part taxon-name-part-type="species">quadristrigata</tp:taxon-name-part></tp:taxon-name></italic> Breddin, 1905. Scale bar: 0.1 mm</p></caption><graphic xmlns:xlink="http://www.w3.org/1999/xlink" xlink:href="zookeys-501-027-g010.jpg" position="float" orientation="portrait" xlink:type="simple" id="oo_43015.jpg"/></fig><fig id="F11" position="float" orientation="portrait"><label>Figures 51–57.</label><caption><p><italic><tp:taxon-name><tp:taxon-name-part taxon-name-part-type="genus">Micronecta</tp:taxon-name-part></tp:taxon-name></italic> spp., right part of tergite VI with strigil (scale 0.05 mm), males, in dorsal view: <bold>51</bold> <italic><tp:taxon-name><tp:taxon-name-part taxon-name-part-type="genus">Micronecta</tp:taxon-name-part> <tp:taxon-name-part taxon-name-part-type="species">decorata</tp:taxon-name-part></tp:taxon-name></italic> Lundblad, 1933 <bold>52</bold> <italic><tp:taxon-name><tp:taxon-name-part taxon-name-part-type="genus">Micronecta</tp:taxon-name-part> <tp:taxon-name-part taxon-name-part-type="species">ludibunda</tp:taxon-name-part></tp:taxon-name></italic>  Breddin, 1905 <bold>53</bold> <italic><tp:taxon-name><tp:taxon-name-part taxon-name-part-type="genus">Micronecta</tp:taxon-name-part> <tp:taxon-name-part taxon-name-part-type="species">liewi</tp:taxon-name-part></tp:taxon-name></italic> sp. n., paratype <bold>54</bold> <italic><tp:taxon-name><tp:taxon-name-part taxon-name-part-type="genus">Micronecta</tp:taxon-name-part> <tp:taxon-name-part taxon-name-part-type="species">lakimi</tp:taxon-name-part></tp:taxon-name></italic> sp. n., paratype <bold>55</bold> <italic><tp:taxon-name><tp:taxon-name-part taxon-name-part-type="genus">Micronecta</tp:taxon-name-part> <tp:taxon-name-part taxon-name-part-type="species">skutalis</tp:taxon-name-part></tp:taxon-name></italic> Nieser &amp; Chen, 1999 <bold>56</bold> <italic><tp:taxon-name><tp:taxon-name-part taxon-name-part-type="genus">Micronecta</tp:taxon-name-part> <tp:taxon-name-part taxon-name-part-type="species">kymatista</tp:taxon-name-part></tp:taxon-name></italic> Nieser &amp; Chen, 1999 <bold>57</bold> <italic><tp:taxon-name><tp:taxon-name-part taxon-name-part-type="genus">Micronecta</tp:taxon-name-part> <tp:taxon-name-part taxon-name-part-type="species">quadristrigata</tp:taxon-name-part></tp:taxon-name></italic> Breddin, 1905. Scale bars: 0.1 mm</p></caption><graphic xmlns:xlink="http://www.w3.org/1999/xlink" xlink:href="zookeys-501-027-g011.jpg" position="float" orientation="portrait" xlink:type="simple" id="oo_43016.jpg"/></fig><fig id="F12" position="float" orientation="portrait"><label>Figures 58–65.</label><caption><p><italic><tp:taxon-name><tp:taxon-name-part taxon-name-part-type="genus">Micronecta</tp:taxon-name-part></tp:taxon-name></italic> spp., mediocaudal process of sternite VII, in ventral view: <bold>58</bold> <italic><tp:taxon-name><tp:taxon-name-part taxon-name-part-type="genus">Micronecta</tp:taxon-name-part> <tp:taxon-name-part taxon-name-part-type="species">decorata</tp:taxon-name-part></tp:taxon-name></italic> Lundblad, 1933 <bold>59</bold> <italic><tp:taxon-name><tp:taxon-name-part taxon-name-part-type="genus">Micronecta</tp:taxon-name-part> <tp:taxon-name-part taxon-name-part-type="species">ludibunda</tp:taxon-name-part></tp:taxon-name></italic>  Breddin, 1905 <bold>60</bold> <italic><tp:taxon-name><tp:taxon-name-part taxon-name-part-type="genus">Micronecta</tp:taxon-name-part> <tp:taxon-name-part taxon-name-part-type="species">lumutensis</tp:taxon-name-part></tp:taxon-name></italic>  Chen, Nieser &amp; Lansbury, 2008 <bold>61</bold> <italic><tp:taxon-name><tp:taxon-name-part taxon-name-part-type="genus">Micronecta</tp:taxon-name-part> <tp:taxon-name-part taxon-name-part-type="species">liewi</tp:taxon-name-part></tp:taxon-name></italic> sp. n., paratype <bold>62</bold> <italic><tp:taxon-name><tp:taxon-name-part taxon-name-part-type="genus">Micronecta</tp:taxon-name-part> <tp:taxon-name-part taxon-name-part-type="species">lakimi</tp:taxon-name-part></tp:taxon-name></italic> sp. n., paratype <bold>63</bold> <italic><tp:taxon-name><tp:taxon-name-part taxon-name-part-type="genus">Micronecta</tp:taxon-name-part> <tp:taxon-name-part taxon-name-part-type="species">skutalis</tp:taxon-name-part></tp:taxon-name></italic> Nieser &amp; Chen, 1999 <bold>64</bold> <italic><tp:taxon-name><tp:taxon-name-part taxon-name-part-type="genus">Micronecta</tp:taxon-name-part> <tp:taxon-name-part taxon-name-part-type="species">kymatista</tp:taxon-name-part></tp:taxon-name></italic> Nieser &amp; Chen, 1999 <bold>65</bold> <italic><tp:taxon-name><tp:taxon-name-part taxon-name-part-type="genus">Micronecta</tp:taxon-name-part> <tp:taxon-name-part taxon-name-part-type="species">quadristrigata</tp:taxon-name-part></tp:taxon-name></italic> Breddin, 1905. Scale bars: 0.1 mm (<bold>58–64</bold>); 0.05 mm (<bold>65</bold>).</p></caption><graphic xmlns:xlink="http://www.w3.org/1999/xlink" xlink:href="zookeys-501-027-g012.jpg" position="float" orientation="portrait" xlink:type="simple" id="oo_43017.jpg"/></fig><fig id="F13" position="float" orientation="portrait"><label>Figures 66–73.</label><caption><p><italic><tp:taxon-name><tp:taxon-name-part taxon-name-part-type="genus">Micronecta</tp:taxon-name-part></tp:taxon-name></italic> spp., free lobe at right side of tergite VIII, in dorsal view: <bold>66</bold> <italic><tp:taxon-name><tp:taxon-name-part taxon-name-part-type="genus">Micronecta</tp:taxon-name-part> <tp:taxon-name-part taxon-name-part-type="species">decorata</tp:taxon-name-part></tp:taxon-name></italic> Lundblad, 1933 <bold>67</bold> <italic><tp:taxon-name><tp:taxon-name-part taxon-name-part-type="genus">Micronecta</tp:taxon-name-part> <tp:taxon-name-part taxon-name-part-type="species">ludibunda</tp:taxon-name-part></tp:taxon-name></italic> Breddin, 1905 <bold>68</bold> <italic><tp:taxon-name><tp:taxon-name-part taxon-name-part-type="genus">Micronecta</tp:taxon-name-part> <tp:taxon-name-part taxon-name-part-type="species">lumutensis</tp:taxon-name-part></tp:taxon-name></italic> Chen, Nieser &amp; Lansbury, 2008 <bold>69</bold> <italic><tp:taxon-name><tp:taxon-name-part taxon-name-part-type="genus">Micronecta</tp:taxon-name-part> <tp:taxon-name-part taxon-name-part-type="species">liewi</tp:taxon-name-part></tp:taxon-name></italic> sp. n., paratype <bold>70</bold> <italic><tp:taxon-name><tp:taxon-name-part taxon-name-part-type="genus">Micronecta</tp:taxon-name-part> <tp:taxon-name-part taxon-name-part-type="species">lakimi</tp:taxon-name-part></tp:taxon-name></italic> sp. n., paratype <bold>71</bold> <italic><tp:taxon-name><tp:taxon-name-part taxon-name-part-type="genus">Micronecta</tp:taxon-name-part> <tp:taxon-name-part taxon-name-part-type="species">skutalis</tp:taxon-name-part></tp:taxon-name></italic> Nieser &amp; Chen, 1999 <bold>72</bold> <italic><tp:taxon-name><tp:taxon-name-part taxon-name-part-type="genus">Micronecta</tp:taxon-name-part> <tp:taxon-name-part taxon-name-part-type="species">kymatista</tp:taxon-name-part></tp:taxon-name></italic> Nieser &amp; Chen, 1999 (scale 0.2 mm) <bold>73</bold> <italic><tp:taxon-name><tp:taxon-name-part taxon-name-part-type="genus">Micronecta</tp:taxon-name-part> <tp:taxon-name-part taxon-name-part-type="species">quadristrigata</tp:taxon-name-part></tp:taxon-name></italic> Breddin, 1905. Scale bars: 0.01 mm (<bold>66–71, 73</bold>); 0.2 mm (<bold>72</bold>).</p></caption><graphic xmlns:xlink="http://www.w3.org/1999/xlink" xlink:href="zookeys-501-027-g013.jpg" position="float" orientation="portrait" xlink:type="simple" id="oo_43018.jpg"/></fig><fig id="F14" position="float" orientation="portrait"><label>Figures 74–89.</label><caption><p><italic><tp:taxon-name><tp:taxon-name-part taxon-name-part-type="genus">Micronecta</tp:taxon-name-part></tp:taxon-name></italic> spp., parameres: <bold>74, 76, 78, 80, 82, 84, 86, 88:</bold> right parameres in external view; <bold>75, 77, 79, 81, 83, 85, 87, 89:</bold> left parameres. <bold>74–75</bold> <italic><tp:taxon-name><tp:taxon-name-part taxon-name-part-type="genus">Micronecta</tp:taxon-name-part> <tp:taxon-name-part taxon-name-part-type="species">decorata</tp:taxon-name-part></tp:taxon-name></italic> Lundblad, 1933 <bold>76–77</bold> <italic><tp:taxon-name><tp:taxon-name-part taxon-name-part-type="genus">Micronecta</tp:taxon-name-part> <tp:taxon-name-part taxon-name-part-type="species">ludibunda</tp:taxon-name-part></tp:taxon-name></italic>  Breddin, 1905 <bold>78–79</bold> <italic><tp:taxon-name><tp:taxon-name-part taxon-name-part-type="genus">Micronecta</tp:taxon-name-part> <tp:taxon-name-part taxon-name-part-type="species">lumutensis</tp:taxon-name-part></tp:taxon-name></italic>  Chen, Nieser &amp; Lansbury, 2008 <bold>80–81</bold> <italic><tp:taxon-name><tp:taxon-name-part taxon-name-part-type="genus">Micronecta</tp:taxon-name-part> <tp:taxon-name-part taxon-name-part-type="species">lakimi</tp:taxon-name-part></tp:taxon-name></italic> sp. n., paratype <bold>82–83</bold> <italic><tp:taxon-name><tp:taxon-name-part taxon-name-part-type="genus">Micronecta</tp:taxon-name-part> <tp:taxon-name-part taxon-name-part-type="species">liewi</tp:taxon-name-part></tp:taxon-name></italic> sp. n., paratype <bold>84–85</bold> <italic><tp:taxon-name><tp:taxon-name-part taxon-name-part-type="genus">Micronecta</tp:taxon-name-part> <tp:taxon-name-part taxon-name-part-type="species">skutalis</tp:taxon-name-part></tp:taxon-name></italic> Nieser &amp; Chen, 1999 <bold>86–87</bold> <italic><tp:taxon-name><tp:taxon-name-part taxon-name-part-type="genus">Micronecta</tp:taxon-name-part> <tp:taxon-name-part taxon-name-part-type="species">kymatista</tp:taxon-name-part></tp:taxon-name></italic> Nieser &amp; Chen, 1999 <bold>88–89</bold> <italic><tp:taxon-name><tp:taxon-name-part taxon-name-part-type="genus">Micronecta</tp:taxon-name-part> <tp:taxon-name-part taxon-name-part-type="species">quadristrigata</tp:taxon-name-part></tp:taxon-name></italic> Breddin, 1905. Scale bars: 0.1 mm.</p></caption><graphic xmlns:xlink="http://www.w3.org/1999/xlink" xlink:href="zookeys-501-027-g014.jpg" position="float" orientation="portrait" xlink:type="simple" id="oo_43019.jpg"/></fig><fig id="F15" position="float" orientation="portrait"><label>Figures 90–97.</label><caption><p><italic><tp:taxon-name><tp:taxon-name-part taxon-name-part-type="genus">Micronecta</tp:taxon-name-part></tp:taxon-name></italic> spp., seminal capsule of spermatheca, in dorsal view: <bold>90</bold> <italic><tp:taxon-name><tp:taxon-name-part taxon-name-part-type="genus">Micronecta</tp:taxon-name-part> <tp:taxon-name-part taxon-name-part-type="species">decorata</tp:taxon-name-part></tp:taxon-name></italic> Lundblad, 1933 <bold>91</bold> <italic><tp:taxon-name><tp:taxon-name-part taxon-name-part-type="genus">Micronecta</tp:taxon-name-part> <tp:taxon-name-part taxon-name-part-type="species">ludibunda</tp:taxon-name-part></tp:taxon-name></italic> Breddin, 1905 <bold>92</bold> <italic><tp:taxon-name><tp:taxon-name-part taxon-name-part-type="genus">Micronecta</tp:taxon-name-part> <tp:taxon-name-part taxon-name-part-type="species">lumutensis</tp:taxon-name-part></tp:taxon-name></italic> Chen, Nieser &amp; Lansbury, 2008 <bold>93</bold> <italic><tp:taxon-name><tp:taxon-name-part taxon-name-part-type="genus">Micronecta</tp:taxon-name-part> <tp:taxon-name-part taxon-name-part-type="species">liewi</tp:taxon-name-part></tp:taxon-name></italic> sp. n., paratype <bold>94</bold> <italic><tp:taxon-name><tp:taxon-name-part taxon-name-part-type="genus">Micronecta</tp:taxon-name-part> <tp:taxon-name-part taxon-name-part-type="species">lakimi</tp:taxon-name-part></tp:taxon-name></italic> sp. n., paratype <bold>95</bold> <italic><tp:taxon-name><tp:taxon-name-part taxon-name-part-type="genus">Micronecta</tp:taxon-name-part> <tp:taxon-name-part taxon-name-part-type="species">skutalis</tp:taxon-name-part></tp:taxon-name></italic> Nieser &amp; Chen, 1999 <bold>96</bold> <italic><tp:taxon-name><tp:taxon-name-part taxon-name-part-type="genus">Micronecta</tp:taxon-name-part> <tp:taxon-name-part taxon-name-part-type="species">kymatista</tp:taxon-name-part></tp:taxon-name></italic> Nieser &amp; Chen, 1999 <bold>97</bold> <italic><tp:taxon-name><tp:taxon-name-part taxon-name-part-type="genus">Micronecta</tp:taxon-name-part> <tp:taxon-name-part taxon-name-part-type="species">quadristrigata</tp:taxon-name-part></tp:taxon-name></italic> Breddin, 1905. Scale bars: 0.1 mm (<bold>90–96)</bold>; 0.05 mm (<bold>97</bold>).</p></caption><graphic xmlns:xlink="http://www.w3.org/1999/xlink" xlink:href="zookeys-501-027-g015.jpg" position="float" orientation="portrait" xlink:type="simple" id="oo_43020.jpg"/></fig></tp:treatment-sec><ref-list><ref id="B35"><mixed-citation xmlns:xlink="http://www.w3.org/1999/xlink" xlink:type="simple"><person-group><name name-style="western"><surname>Wróblewski</surname><given-names>A</given-names></name></person-group> (<year>1968</year>) <article-title>Notes on Oriental <tp:taxon-name><tp:taxon-name-part taxon-name-part-type="subfamily">Micronectinae</tp:taxon-name-part></tp:taxon-name> (<tp:taxon-name><tp:taxon-name-part taxon-name-part-type="suborder">Heteroptera</tp:taxon-name-part></tp:taxon-name>, <tp:taxon-name><tp:taxon-name-part taxon-name-part-type="family">Corixidae</tp:taxon-name-part></tp:taxon-name>).</article-title><source>Polskie Pismo Entomologiczne</source><volume>38</volume>: <fpage>753</fpage>–<lpage>779</lpage>.</mixed-citation></ref><ref id="B22"><mixed-citation xmlns:xlink="http://www.w3.org/1999/xlink" xlink:type="simple"><person-group><name name-style="western"><surname>Nieser</surname><given-names>N</given-names></name></person-group> (<year>2000</year>) <article-title>Three new species of <italic><tp:taxon-name><tp:taxon-name-part taxon-name-part-type="genus">Micronecta</tp:taxon-name-part></tp:taxon-name></italic> from Thailand with a key to SE Asian species. (<tp:taxon-name><tp:taxon-name-part taxon-name-part-type="suborder">Heteroptera</tp:taxon-name-part></tp:taxon-name>: <tp:taxon-name><tp:taxon-name-part taxon-name-part-type="family">Corixidae</tp:taxon-name-part></tp:taxon-name>).</article-title><source>Journal of the New York Entomological Society</source><volume>107</volume> [<issue>1999</issue>]: <fpage>277</fpage>–<lpage>288</lpage>.</mixed-citation></ref><ref id="B6"><mixed-citation xmlns:xlink="http://www.w3.org/1999/xlink" xlink:type="simple"><person-group><name name-style="western"><surname>Chen</surname><given-names>P–p</given-names></name><name name-style="western"><surname>Nieser</surname><given-names>N</given-names></name><name name-style="western"><surname>Zettel</surname><given-names>H</given-names></name></person-group> (<year>2005</year>) <source>The aquatic and semi–aquatic bugs (<tp:taxon-name><tp:taxon-name-part taxon-name-part-type="suborder">Heteroptera</tp:taxon-name-part></tp:taxon-name>: <tp:taxon-name><tp:taxon-name-part taxon-name-part-type="infraorder">Nepomorpha</tp:taxon-name-part></tp:taxon-name> &amp; <tp:taxon-name><tp:taxon-name-part taxon-name-part-type="infraorder">Gerromorpha</tp:taxon-name-part></tp:taxon-name>) of Malesia. Fauna Malesia Handbook 5.</source><publisher-name>Brill</publisher-name>, <publisher-loc>Leiden–Boston</publisher-loc>, <size units="page">546 pp</size>.</mixed-citation></ref><ref id="B20"><mixed-citation xmlns:xlink="http://www.w3.org/1999/xlink" xlink:type="simple"><person-group><name name-style="western"><surname>Lundblad</surname><given-names>O</given-names></name></person-group> (<year>1933</year>) <article-title>Zur Kenntnis der aquatilen und semiaquatilen Hemipteren von Sumatra, Java und Bali.</article-title><source>Archiv für Hydrobiologie Supplement 12, Tropische Binnengewasser</source><volume>4</volume>: <fpage>1</fpage>–<lpage>195</lpage>, <fpage>263</fpage>–<lpage>489</lpage>, pls. 1–21.</mixed-citation></ref><ref id="B8"><mixed-citation xmlns:xlink="http://www.w3.org/1999/xlink" xlink:type="simple"><person-group><name name-style="western"><surname>Fernando</surname><given-names>CH</given-names></name><name name-style="western"><surname>Cheng</surname><given-names>L</given-names></name></person-group> (<year>1974</year>) <article-title>A preliminary study on the fauna and distribution of aquatic <tp:taxon-name><tp:taxon-name-part taxon-name-part-type="order">Hemiptera</tp:taxon-name-part></tp:taxon-name> in Malaya and Singapore.</article-title><source>Federation Museums Journal</source><volume>19</volume>: <fpage>21</fpage>–<lpage>46</lpage>.</mixed-citation></ref></ref-list></tp:taxon-treatment>
