# Supplementary material for: A review of Bornean Micronectidae (Hemiptera, Heteroptera, Nepomorpha) with descriptions of two new species from Sabah, Malaysia
Source: Zookeys. 2015 Apr 30;(501):27–62. doi: 10.3897/zookeys.501.9416 (PMC4432318; doi:10.3897/zookeys.501.9416)
Supplement: XML Treatment for Micronecta (Micronecta) lumutensis [file zookeys.501.9416-treatment6.xml]

<!DOCTYPE tp:taxon-treatment
  PUBLIC "-//TaxonX//DTD Taxonomic Treatment Publishing DTD v0 20100105//EN" "tax-treatment-NSO.dtd">
<tp:taxon-treatment xmlns:tp="http://www.plazi.org/taxpub"><tp:treatment-meta><kwd-group><label>Taxon classification</label><kwd><named-content content-type="kingdom">Animalia</named-content></kwd><kwd><named-content content-type="order">Hemiptera</named-content></kwd><kwd><named-content content-type="family">Micronectidae</named-content></kwd></kwd-group><mixed-citation publication-type="journal"><person-group><name><surname>Chen</surname><given-names>Ping-ping</given-names></name><name><surname>Nieser</surname><given-names>Nico</given-names></name><name><surname>Lapidin</surname><given-names>Johnny</given-names></name></person-group><article-title>A review of Bornean <tp:taxon-name><tp:taxon-name-part taxon-name-part-type="family">Micronectidae</tp:taxon-name-part></tp:taxon-name> (<tp:taxon-name><tp:taxon-name-part taxon-name-part-type="order">Hemiptera</tp:taxon-name-part></tp:taxon-name>, <tp:taxon-name><tp:taxon-name-part taxon-name-part-type="suborder">Heteroptera</tp:taxon-name-part></tp:taxon-name>, <tp:taxon-name><tp:taxon-name-part taxon-name-part-type="infraorder">Nepomorpha</tp:taxon-name-part></tp:taxon-name>) with descriptions of two new species from Sabah, Malaysia<xref ref-type="fn" rid="FN1"><sup>1</sup></xref></article-title><source>Zookeys</source><day>30</day><month>4</month><year>2015</year><volume>2015</volume><issue>501</issue><fpage>27</fpage><lpage>62</lpage><pub-id pub-id-type="doi">10.3897/zookeys.501.9416</pub-id></mixed-citation></tp:treatment-meta><tp:nomenclature><tp:taxon-name>
                        <tp:taxon-name-part taxon-name-part-type="genus">Micronecta</tp:taxon-name-part>
                        (<tp:taxon-name-part taxon-name-part-type="subgenus">Micronecta</tp:taxon-name-part>)
                        <tp:taxon-name-part taxon-name-part-type="species">lumutensis</tp:taxon-name-part>
                    </tp:taxon-name><tp:taxon-authority>Chen, Nieser &amp; Lansbury, 2008</tp:taxon-authority><xref ref-type="fig" rid="F6">Figs 16</xref><xref ref-type="fig" rid="F9">, 34</xref><xref ref-type="fig" rid="F10">, 45</xref><xref ref-type="fig" rid="F12">, 60</xref><xref ref-type="fig" rid="F13">, 68</xref><xref ref-type="fig" rid="F14">, 78</xref><xref ref-type="fig" rid="F14">, 79</xref><xref ref-type="fig" rid="F15">, 92</xref><tp:nomenclature-citation-list><tp:nomenclature-citation><tp:taxon-name><tp:taxon-name-part taxon-name-part-type="genus">Micronecta</tp:taxon-name-part> <tp:taxon-name-part taxon-name-part-type="species">lumutensis</tp:taxon-name-part></tp:taxon-name><comment> Chen, Nieser &amp; Lansbury, 2008: 270–272 (original description).</comment></tp:nomenclature-citation></tp:nomenclature-citation-list></tp:nomenclature><tp:treatment-sec sec-type="Type material examined"><title>Type material examined.</title><p><bold>INDONESIA: Kalimantan Timur:</bold> Pasir, Gunung Lumut, 2 km E of Rantaulayong, <named-content xmlns:xlink="http://www.w3.org/1999/xlink" content-type="dwc:verbatimCoordinates" xlink:type="simple">01°36.36'S, 115°58.38'E</named-content>, 24.XI.2005, E. Gassó Miracle, EGM25, evergreen rainforest along river, at light, ML 19/21 hrs., 1 male holotype, 1 male and 2 female paratypes, all macropterous (RMNH).</p></tp:treatment-sec><tp:treatment-sec sec-type="Redescription"><title>Redescription.</title><p>Macropterous form. Generally a small (body length 1.5 mm) grayish <italic><tp:taxon-name><tp:taxon-name-part taxon-name-part-type="genus">Micronecta</tp:taxon-name-part></tp:taxon-name></italic>, with poorly contrasting markings.</p><p><italic>Dimensions</italic>. Body length: male 1.48–1.52, female 1.45–1.50; width: male 0.69–0.72, female 0.52–0.54; diatone: male 0.49–0.51, female 0.52–0.54; width of pronotum: male 0.54–0.57, female 0.56–0.58; ocular index: male 1.77–1.78, female 1.59–1.60. Body length 2.1–2.5 times the maximal width. Pronotum slightly wider than head, synthlipsis wider than the posterior width of an eye (S/E 0.24/0.16).</p><p><italic>Colour</italic>. Vertex sordid yellow, the frons yellowish with a brown spot, eyes grey, rostrum yellowish with dark brown transverse grooves. Pronotum yellowish brown, disk unmarked, posterior and lateral margins with a yellowish stripe. Hemelytra yellowish brown, apex of clavus darker brown, corium with three interrupted longitudinal brown stripes (Fig. <xref ref-type="fig" rid="F6">16</xref>), right membrane poorly delimited from the corium, with the same colour and texture as corium but without darker stripes, left membrane more distinctly separated from its corium, hyaline, and more membranous than the corium. Venter of abdomen and thorax grayish, legs yellowish.</p><p><italic>Pronotum</italic> (Fig. <xref ref-type="fig" rid="F6">16</xref>) convex dorsally, about two and half times as wide as long (W/L male 0.56/2.1, female 0.57/0.23). Hemelytra smooth, beset with small spinules, notably on corium, arranged in longitudinal rows, and along the membranal suture. Spines laterally on abdominal segments: V with two short and one longer stout spines; VI with two or three short and one intermediate spine; VII with three or four short, one intermediate, and one or two long, stout spines; VIII with five short spines and two long hair-like bristles.</p><p><italic>Legs</italic>. Length of leg segments: fore leg: male: femur 0.19, tibia 0.07, pala 0.11; female: femur 0.20, tibiotarsus 0.20; middle leg: male and female: femur 0.49, tibia 0.17, tarsus 0.24, claw 0.17; hind leg: male and female: femur 0.31, tibia 0.25, tarsus I 0.26, tarsus II 0.12, claw 0.07. Palmar bristles: about 15 in upper row, about 16 in lower row.</p><p><italic>Male</italic>. Fore femur (Fig. <xref ref-type="fig" rid="F9">34</xref>) with a pair of pegs on proximal third, a subdistal peg dorsally, and one or two small pegs distally; pala with three long, dorsal hairs. Claw slender, clavate. Dorsum of abdomen: prestrigilar flap (Fig. <xref ref-type="fig" rid="F10">45</xref>) with a short, acute apex; strigil small, suboval, at a magnification of 400×, no separate teeth observable; free lobe of left part of tergite VIII (Fig. <xref ref-type="fig" rid="F13">68</xref>) more or less parallel-sided, softly curved, with a rounded apex and 9–10 apical bristles. Mediocaudal lobe of sternite VII (Fig. <xref ref-type="fig" rid="F12">60</xref>) short, acute, with three or four larger bristles. Left paramere (Fig. <xref ref-type="fig" rid="F14">79</xref>) apically slightly dilated, with an apical impression; right paramere in lateral view (Fig. <xref ref-type="fig" rid="F14">78</xref>) gradually widened toward apex, basal lobe with about eight stridulatory ridges.</p><p><italic>Female</italic>. Fore femur with the same general arrangement of pegs and setae as in male. Seminal capsule of spermatheca mushroom-shaped (Fig. <xref ref-type="fig" rid="F15">92</xref>).</p></tp:treatment-sec><tp:treatment-sec sec-type="Comparative notes"><title>Comparative notes.</title><p>The small size, with a body length of about 1.5 mm, separates this species from other Bornean species except <italic><tp:taxon-name><tp:taxon-name-part taxon-name-part-type="genus">Micronecta</tp:taxon-name-part> <tp:taxon-name-part taxon-name-part-type="species">skutalis</tp:taxon-name-part></tp:taxon-name></italic>. Males of <italic><tp:taxon-name><tp:taxon-name-part taxon-name-part-type="genus">Micronecta</tp:taxon-name-part> <tp:taxon-name-part taxon-name-part-type="species">lumutensis</tp:taxon-name-part></tp:taxon-name></italic> and <italic><tp:taxon-name><tp:taxon-name-part taxon-name-part-type="genus">Micronecta</tp:taxon-name-part> <tp:taxon-name-part taxon-name-part-type="species">skutalis</tp:taxon-name-part></tp:taxon-name></italic> can be separated by the characters of parameres as given in the key (Figs <xref ref-type="fig" rid="F14">78–79</xref>, <xref ref-type="fig" rid="F14">84–85</xref>). In addition, the seminal capsule of <italic><tp:taxon-name><tp:taxon-name-part taxon-name-part-type="genus">Micronecta</tp:taxon-name-part> <tp:taxon-name-part taxon-name-part-type="species">lumutensis</tp:taxon-name-part></tp:taxon-name></italic> is mushroom-shaped (Fig. <xref ref-type="fig" rid="F15">92</xref>), whereas that of <italic><tp:taxon-name><tp:taxon-name-part taxon-name-part-type="genus">Micronecta</tp:taxon-name-part> <tp:taxon-name-part taxon-name-part-type="species">skutalis</tp:taxon-name-part></tp:taxon-name></italic> is egg- or urn-shaped (Fig. <xref ref-type="fig" rid="F15">95</xref>). Females can be indentified only by their association with males.</p></tp:treatment-sec><tp:treatment-sec sec-type="Habitat"><title>Habitat.</title><p>The type specimens were collected at light in a mountainous area.</p></tp:treatment-sec><tp:treatment-sec sec-type="Distribution"><title>Distribution.</title><p>Indonesia: Kalimantan Timur (<xref ref-type="bibr" rid="B5">Chen et al. 2008</xref>).</p></tp:treatment-sec><tp:treatment-sec><!--Section generated to contain objects referenced in tp:taxon-treatment.--><fig id="F6" position="float" orientation="portrait"><label>Figures 14–21.</label><caption><p>Habitus of <italic><tp:taxon-name><tp:taxon-name-part taxon-name-part-type="genus">Micronecta</tp:taxon-name-part></tp:taxon-name></italic> spp., in dorsal view, legs omitted: <bold>14</bold> <italic><tp:taxon-name><tp:taxon-name-part taxon-name-part-type="genus">Micronecta</tp:taxon-name-part> <tp:taxon-name-part taxon-name-part-type="species">decorata</tp:taxon-name-part></tp:taxon-name></italic> Lundblad, 1933, macropterous male, body length 2.38 mm <bold>15</bold> <italic><tp:taxon-name><tp:taxon-name-part taxon-name-part-type="genus">Micronecta</tp:taxon-name-part> <tp:taxon-name-part taxon-name-part-type="species">ludibunda</tp:taxon-name-part></tp:taxon-name></italic>  Breddin, 1905, brachypterous male, body length 2.32 mm <bold>16</bold> <italic><tp:taxon-name><tp:taxon-name-part taxon-name-part-type="genus">Micronecta</tp:taxon-name-part> <tp:taxon-name-part taxon-name-part-type="species">lumutensis</tp:taxon-name-part></tp:taxon-name></italic> Chen, Nieser &amp; Lansbury, 2008, paratype, macropterous male, body length 1.40 mm <bold>17</bold> <italic><tp:taxon-name><tp:taxon-name-part taxon-name-part-type="genus">Micronecta</tp:taxon-name-part> <tp:taxon-name-part taxon-name-part-type="species">liewi</tp:taxon-name-part></tp:taxon-name></italic> sp. n., paratype, macropterous male, body length 1.77 mm <bold>18</bold> <tp:taxon-name><tp:taxon-name-part taxon-name-part-type="genus">Micronecta</tp:taxon-name-part> (<tp:taxon-name-part taxon-name-part-type="subgenus">Micronecta</tp:taxon-name-part>) <tp:taxon-name-part taxon-name-part-type="species">lakimi</tp:taxon-name-part></tp:taxon-name> sp. n., paratype, macropterous male, body length 2.12 mm <bold>19</bold> <italic><tp:taxon-name><tp:taxon-name-part taxon-name-part-type="genus">Micronecta</tp:taxon-name-part> <tp:taxon-name-part taxon-name-part-type="species">skutalis</tp:taxon-name-part></tp:taxon-name></italic> Nieser &amp; Chen, 1999, paratype, macropterous male (membrane rolled partly inward), body length 1.58 mm <bold>20</bold> <italic><tp:taxon-name><tp:taxon-name-part taxon-name-part-type="genus">Micronecta</tp:taxon-name-part> <tp:taxon-name-part taxon-name-part-type="species">kymatista</tp:taxon-name-part></tp:taxon-name></italic> Nieser &amp; Chen, 1999, paratype, macropterous male, body length 2.80 mm <bold>21</bold> <italic><tp:taxon-name><tp:taxon-name-part taxon-name-part-type="genus">Micronecta</tp:taxon-name-part> <tp:taxon-name-part taxon-name-part-type="species">quadristrigata</tp:taxon-name-part></tp:taxon-name></italic> Breddin, 1905, macropterous male, body length 2.88 mm.</p></caption><graphic xmlns:xlink="http://www.w3.org/1999/xlink" xlink:href="zookeys-501-027-g006.jpg" position="float" orientation="portrait" xlink:type="simple" id="oo_43011.jpg"/></fig><fig id="F9" position="float" orientation="portrait"><label>Figures 30–42.</label><caption><p><italic><tp:taxon-name><tp:taxon-name-part taxon-name-part-type="genus">Micronecta</tp:taxon-name-part></tp:taxon-name></italic> spp., right foreleg in anteroventral view including apex of pala: <bold>30–31</bold> <italic><tp:taxon-name><tp:taxon-name-part taxon-name-part-type="genus">Micronecta</tp:taxon-name-part> <tp:taxon-name-part taxon-name-part-type="species">decorata</tp:taxon-name-part></tp:taxon-name></italic> Lundblad, 1933 <bold>32–33</bold> <italic><tp:taxon-name><tp:taxon-name-part taxon-name-part-type="genus">Micronecta</tp:taxon-name-part> <tp:taxon-name-part taxon-name-part-type="species">ludibunda</tp:taxon-name-part></tp:taxon-name></italic>  Breddin, 1905 <bold>34</bold> <italic><tp:taxon-name><tp:taxon-name-part taxon-name-part-type="genus">Micronecta</tp:taxon-name-part> <tp:taxon-name-part taxon-name-part-type="species">lumutensis</tp:taxon-name-part></tp:taxon-name></italic>  Chen, Nieser &amp; Lansbury, 2008 <bold>35–36</bold> <italic><tp:taxon-name><tp:taxon-name-part taxon-name-part-type="genus">Micronecta</tp:taxon-name-part> <tp:taxon-name-part taxon-name-part-type="species">liewi</tp:taxon-name-part></tp:taxon-name></italic> sp. n., paratype <bold>37–38</bold> <italic><tp:taxon-name><tp:taxon-name-part taxon-name-part-type="genus">Micronecta</tp:taxon-name-part> <tp:taxon-name-part taxon-name-part-type="species">lakimi</tp:taxon-name-part></tp:taxon-name></italic> sp. n., paratype <bold>39–40</bold> <italic><tp:taxon-name><tp:taxon-name-part taxon-name-part-type="genus">Micronecta</tp:taxon-name-part> <tp:taxon-name-part taxon-name-part-type="species">skutalis</tp:taxon-name-part></tp:taxon-name></italic> Nieser &amp; Chen, 1999 <bold>41</bold> <italic><tp:taxon-name><tp:taxon-name-part taxon-name-part-type="genus">Micronecta</tp:taxon-name-part> <tp:taxon-name-part taxon-name-part-type="species">kymatista</tp:taxon-name-part></tp:taxon-name></italic> Nieser &amp; Chen, 1999 <bold>42</bold> <italic><tp:taxon-name><tp:taxon-name-part taxon-name-part-type="genus">Micronecta</tp:taxon-name-part> <tp:taxon-name-part taxon-name-part-type="species">quadristrigata</tp:taxon-name-part></tp:taxon-name></italic> Breddin, 1905. Scale bars: 0.1 mm (<bold>30, 32, 34, 35, 37, 39, 42</bold>); 0.05 mm (<bold>31, 33, 36, 38, 40, 41</bold>).</p></caption><graphic xmlns:xlink="http://www.w3.org/1999/xlink" xlink:href="zookeys-501-027-g009.jpg" position="float" orientation="portrait" xlink:type="simple" id="oo_43014.jpg"/></fig><fig id="F10" position="float" orientation="portrait"><label>Figures 43–50.</label><caption><p><italic><tp:taxon-name><tp:taxon-name-part taxon-name-part-type="genus">Micronecta</tp:taxon-name-part></tp:taxon-name></italic> spp., prestrigilar flap on abdominal segment V, male; in dorsal view: <bold>43</bold> <italic><tp:taxon-name><tp:taxon-name-part taxon-name-part-type="genus">Micronecta</tp:taxon-name-part> <tp:taxon-name-part taxon-name-part-type="species">decorata</tp:taxon-name-part></tp:taxon-name></italic> Lundblad, 1933 <bold>44</bold> <italic><tp:taxon-name><tp:taxon-name-part taxon-name-part-type="genus">Micronecta</tp:taxon-name-part> <tp:taxon-name-part taxon-name-part-type="species">ludibunda</tp:taxon-name-part></tp:taxon-name></italic>  Breddin, 1905 <bold>45</bold> <italic><tp:taxon-name><tp:taxon-name-part taxon-name-part-type="genus">Micronecta</tp:taxon-name-part> <tp:taxon-name-part taxon-name-part-type="species">lumutensis</tp:taxon-name-part></tp:taxon-name></italic> Chen, Nieser &amp; Lansbury, 2008 <bold>46</bold> <italic><tp:taxon-name><tp:taxon-name-part taxon-name-part-type="genus">Micronecta</tp:taxon-name-part> <tp:taxon-name-part taxon-name-part-type="species">liewi</tp:taxon-name-part></tp:taxon-name></italic> sp. n., paratype <bold>47</bold> <italic><tp:taxon-name><tp:taxon-name-part taxon-name-part-type="genus">Micronecta</tp:taxon-name-part> <tp:taxon-name-part taxon-name-part-type="species">lakimi</tp:taxon-name-part></tp:taxon-name></italic> sp. n., paratype <bold>48</bold> <italic><tp:taxon-name><tp:taxon-name-part taxon-name-part-type="genus">Micronecta</tp:taxon-name-part> <tp:taxon-name-part taxon-name-part-type="species">skutalis</tp:taxon-name-part></tp:taxon-name></italic> Nieser &amp; Chen, 1999 <bold>49</bold> <italic><tp:taxon-name><tp:taxon-name-part taxon-name-part-type="genus">Micronecta</tp:taxon-name-part> <tp:taxon-name-part taxon-name-part-type="species">kymatista</tp:taxon-name-part></tp:taxon-name></italic> Nieser &amp; Chen, 1999 <bold>50</bold> <italic><tp:taxon-name><tp:taxon-name-part taxon-name-part-type="genus">Micronecta</tp:taxon-name-part> <tp:taxon-name-part taxon-name-part-type="species">quadristrigata</tp:taxon-name-part></tp:taxon-name></italic> Breddin, 1905. Scale bar: 0.1 mm</p></caption><graphic xmlns:xlink="http://www.w3.org/1999/xlink" xlink:href="zookeys-501-027-g010.jpg" position="float" orientation="portrait" xlink:type="simple" id="oo_43015.jpg"/></fig><fig id="F12" position="float" orientation="portrait"><label>Figures 58–65.</label><caption><p><italic><tp:taxon-name><tp:taxon-name-part taxon-name-part-type="genus">Micronecta</tp:taxon-name-part></tp:taxon-name></italic> spp., mediocaudal process of sternite VII, in ventral view: <bold>58</bold> <italic><tp:taxon-name><tp:taxon-name-part taxon-name-part-type="genus">Micronecta</tp:taxon-name-part> <tp:taxon-name-part taxon-name-part-type="species">decorata</tp:taxon-name-part></tp:taxon-name></italic> Lundblad, 1933 <bold>59</bold> <italic><tp:taxon-name><tp:taxon-name-part taxon-name-part-type="genus">Micronecta</tp:taxon-name-part> <tp:taxon-name-part taxon-name-part-type="species">ludibunda</tp:taxon-name-part></tp:taxon-name></italic>  Breddin, 1905 <bold>60</bold> <italic><tp:taxon-name><tp:taxon-name-part taxon-name-part-type="genus">Micronecta</tp:taxon-name-part> <tp:taxon-name-part taxon-name-part-type="species">lumutensis</tp:taxon-name-part></tp:taxon-name></italic>  Chen, Nieser &amp; Lansbury, 2008 <bold>61</bold> <italic><tp:taxon-name><tp:taxon-name-part taxon-name-part-type="genus">Micronecta</tp:taxon-name-part> <tp:taxon-name-part taxon-name-part-type="species">liewi</tp:taxon-name-part></tp:taxon-name></italic> sp. n., paratype <bold>62</bold> <italic><tp:taxon-name><tp:taxon-name-part taxon-name-part-type="genus">Micronecta</tp:taxon-name-part> <tp:taxon-name-part taxon-name-part-type="species">lakimi</tp:taxon-name-part></tp:taxon-name></italic> sp. n., paratype <bold>63</bold> <italic><tp:taxon-name><tp:taxon-name-part taxon-name-part-type="genus">Micronecta</tp:taxon-name-part> <tp:taxon-name-part taxon-name-part-type="species">skutalis</tp:taxon-name-part></tp:taxon-name></italic> Nieser &amp; Chen, 1999 <bold>64</bold> <italic><tp:taxon-name><tp:taxon-name-part taxon-name-part-type="genus">Micronecta</tp:taxon-name-part> <tp:taxon-name-part taxon-name-part-type="species">kymatista</tp:taxon-name-part></tp:taxon-name></italic> Nieser &amp; Chen, 1999 <bold>65</bold> <italic><tp:taxon-name><tp:taxon-name-part taxon-name-part-type="genus">Micronecta</tp:taxon-name-part> <tp:taxon-name-part taxon-name-part-type="species">quadristrigata</tp:taxon-name-part></tp:taxon-name></italic> Breddin, 1905. Scale bars: 0.1 mm (<bold>58–64</bold>); 0.05 mm (<bold>65</bold>).</p></caption><graphic xmlns:xlink="http://www.w3.org/1999/xlink" xlink:href="zookeys-501-027-g012.jpg" position="float" orientation="portrait" xlink:type="simple" id="oo_43017.jpg"/></fig><fig id="F13" position="float" orientation="portrait"><label>Figures 66–73.</label><caption><p><italic><tp:taxon-name><tp:taxon-name-part taxon-name-part-type="genus">Micronecta</tp:taxon-name-part></tp:taxon-name></italic> spp., free lobe at right side of tergite VIII, in dorsal view: <bold>66</bold> <italic><tp:taxon-name><tp:taxon-name-part taxon-name-part-type="genus">Micronecta</tp:taxon-name-part> <tp:taxon-name-part taxon-name-part-type="species">decorata</tp:taxon-name-part></tp:taxon-name></italic> Lundblad, 1933 <bold>67</bold> <italic><tp:taxon-name><tp:taxon-name-part taxon-name-part-type="genus">Micronecta</tp:taxon-name-part> <tp:taxon-name-part taxon-name-part-type="species">ludibunda</tp:taxon-name-part></tp:taxon-name></italic> Breddin, 1905 <bold>68</bold> <italic><tp:taxon-name><tp:taxon-name-part taxon-name-part-type="genus">Micronecta</tp:taxon-name-part> <tp:taxon-name-part taxon-name-part-type="species">lumutensis</tp:taxon-name-part></tp:taxon-name></italic> Chen, Nieser &amp; Lansbury, 2008 <bold>69</bold> <italic><tp:taxon-name><tp:taxon-name-part taxon-name-part-type="genus">Micronecta</tp:taxon-name-part> <tp:taxon-name-part taxon-name-part-type="species">liewi</tp:taxon-name-part></tp:taxon-name></italic> sp. n., paratype <bold>70</bold> <italic><tp:taxon-name><tp:taxon-name-part taxon-name-part-type="genus">Micronecta</tp:taxon-name-part> <tp:taxon-name-part taxon-name-part-type="species">lakimi</tp:taxon-name-part></tp:taxon-name></italic> sp. n., paratype <bold>71</bold> <italic><tp:taxon-name><tp:taxon-name-part taxon-name-part-type="genus">Micronecta</tp:taxon-name-part> <tp:taxon-name-part taxon-name-part-type="species">skutalis</tp:taxon-name-part></tp:taxon-name></italic> Nieser &amp; Chen, 1999 <bold>72</bold> <italic><tp:taxon-name><tp:taxon-name-part taxon-name-part-type="genus">Micronecta</tp:taxon-name-part> <tp:taxon-name-part taxon-name-part-type="species">kymatista</tp:taxon-name-part></tp:taxon-name></italic> Nieser &amp; Chen, 1999 (scale 0.2 mm) <bold>73</bold> <italic><tp:taxon-name><tp:taxon-name-part taxon-name-part-type="genus">Micronecta</tp:taxon-name-part> <tp:taxon-name-part taxon-name-part-type="species">quadristrigata</tp:taxon-name-part></tp:taxon-name></italic> Breddin, 1905. Scale bars: 0.01 mm (<bold>66–71, 73</bold>); 0.2 mm (<bold>72</bold>).</p></caption><graphic xmlns:xlink="http://www.w3.org/1999/xlink" xlink:href="zookeys-501-027-g013.jpg" position="float" orientation="portrait" xlink:type="simple" id="oo_43018.jpg"/></fig><fig id="F14" position="float" orientation="portrait"><label>Figures 74–89.</label><caption><p><italic><tp:taxon-name><tp:taxon-name-part taxon-name-part-type="genus">Micronecta</tp:taxon-name-part></tp:taxon-name></italic> spp., parameres: <bold>74, 76, 78, 80, 82, 84, 86, 88:</bold> right parameres in external view; <bold>75, 77, 79, 81, 83, 85, 87, 89:</bold> left parameres. <bold>74–75</bold> <italic><tp:taxon-name><tp:taxon-name-part taxon-name-part-type="genus">Micronecta</tp:taxon-name-part> <tp:taxon-name-part taxon-name-part-type="species">decorata</tp:taxon-name-part></tp:taxon-name></italic> Lundblad, 1933 <bold>76–77</bold> <italic><tp:taxon-name><tp:taxon-name-part taxon-name-part-type="genus">Micronecta</tp:taxon-name-part> <tp:taxon-name-part taxon-name-part-type="species">ludibunda</tp:taxon-name-part></tp:taxon-name></italic>  Breddin, 1905 <bold>78–79</bold> <italic><tp:taxon-name><tp:taxon-name-part taxon-name-part-type="genus">Micronecta</tp:taxon-name-part> <tp:taxon-name-part taxon-name-part-type="species">lumutensis</tp:taxon-name-part></tp:taxon-name></italic>  Chen, Nieser &amp; Lansbury, 2008 <bold>80–81</bold> <italic><tp:taxon-name><tp:taxon-name-part taxon-name-part-type="genus">Micronecta</tp:taxon-name-part> <tp:taxon-name-part taxon-name-part-type="species">lakimi</tp:taxon-name-part></tp:taxon-name></italic> sp. n., paratype <bold>82–83</bold> <italic><tp:taxon-name><tp:taxon-name-part taxon-name-part-type="genus">Micronecta</tp:taxon-name-part> <tp:taxon-name-part taxon-name-part-type="species">liewi</tp:taxon-name-part></tp:taxon-name></italic> sp. n., paratype <bold>84–85</bold> <italic><tp:taxon-name><tp:taxon-name-part taxon-name-part-type="genus">Micronecta</tp:taxon-name-part> <tp:taxon-name-part taxon-name-part-type="species">skutalis</tp:taxon-name-part></tp:taxon-name></italic> Nieser &amp; Chen, 1999 <bold>86–87</bold> <italic><tp:taxon-name><tp:taxon-name-part taxon-name-part-type="genus">Micronecta</tp:taxon-name-part> <tp:taxon-name-part taxon-name-part-type="species">kymatista</tp:taxon-name-part></tp:taxon-name></italic> Nieser &amp; Chen, 1999 <bold>88–89</bold> <italic><tp:taxon-name><tp:taxon-name-part taxon-name-part-type="genus">Micronecta</tp:taxon-name-part> <tp:taxon-name-part taxon-name-part-type="species">quadristrigata</tp:taxon-name-part></tp:taxon-name></italic> Breddin, 1905. Scale bars: 0.1 mm.</p></caption><graphic xmlns:xlink="http://www.w3.org/1999/xlink" xlink:href="zookeys-501-027-g014.jpg" position="float" orientation="portrait" xlink:type="simple" id="oo_43019.jpg"/></fig><fig id="F15" position="float" orientation="portrait"><label>Figures 90–97.</label><caption><p><italic><tp:taxon-name><tp:taxon-name-part taxon-name-part-type="genus">Micronecta</tp:taxon-name-part></tp:taxon-name></italic> spp., seminal capsule of spermatheca, in dorsal view: <bold>90</bold> <italic><tp:taxon-name><tp:taxon-name-part taxon-name-part-type="genus">Micronecta</tp:taxon-name-part> <tp:taxon-name-part taxon-name-part-type="species">decorata</tp:taxon-name-part></tp:taxon-name></italic> Lundblad, 1933 <bold>91</bold> <italic><tp:taxon-name><tp:taxon-name-part taxon-name-part-type="genus">Micronecta</tp:taxon-name-part> <tp:taxon-name-part taxon-name-part-type="species">ludibunda</tp:taxon-name-part></tp:taxon-name></italic> Breddin, 1905 <bold>92</bold> <italic><tp:taxon-name><tp:taxon-name-part taxon-name-part-type="genus">Micronecta</tp:taxon-name-part> <tp:taxon-name-part taxon-name-part-type="species">lumutensis</tp:taxon-name-part></tp:taxon-name></italic> Chen, Nieser &amp; Lansbury, 2008 <bold>93</bold> <italic><tp:taxon-name><tp:taxon-name-part taxon-name-part-type="genus">Micronecta</tp:taxon-name-part> <tp:taxon-name-part taxon-name-part-type="species">liewi</tp:taxon-name-part></tp:taxon-name></italic> sp. n., paratype <bold>94</bold> <italic><tp:taxon-name><tp:taxon-name-part taxon-name-part-type="genus">Micronecta</tp:taxon-name-part> <tp:taxon-name-part taxon-name-part-type="species">lakimi</tp:taxon-name-part></tp:taxon-name></italic> sp. n., paratype <bold>95</bold> <italic><tp:taxon-name><tp:taxon-name-part taxon-name-part-type="genus">Micronecta</tp:taxon-name-part> <tp:taxon-name-part taxon-name-part-type="species">skutalis</tp:taxon-name-part></tp:taxon-name></italic> Nieser &amp; Chen, 1999 <bold>96</bold> <italic><tp:taxon-name><tp:taxon-name-part taxon-name-part-type="genus">Micronecta</tp:taxon-name-part> <tp:taxon-name-part taxon-name-part-type="species">kymatista</tp:taxon-name-part></tp:taxon-name></italic> Nieser &amp; Chen, 1999 <bold>97</bold> <italic><tp:taxon-name><tp:taxon-name-part taxon-name-part-type="genus">Micronecta</tp:taxon-name-part> <tp:taxon-name-part taxon-name-part-type="species">quadristrigata</tp:taxon-name-part></tp:taxon-name></italic> Breddin, 1905. Scale bars: 0.1 mm (<bold>90–96)</bold>; 0.05 mm (<bold>97</bold>).</p></caption><graphic xmlns:xlink="http://www.w3.org/1999/xlink" xlink:href="zookeys-501-027-g015.jpg" position="float" orientation="portrait" xlink:type="simple" id="oo_43020.jpg"/></fig></tp:treatment-sec><ref-list><ref id="B5"><mixed-citation xmlns:xlink="http://www.w3.org/1999/xlink" xlink:type="simple"><person-group><name name-style="western"><surname>Chen</surname><given-names>P–p</given-names></name><name name-style="western"><surname>Nieser</surname><given-names>N</given-names></name><name name-style="western"><surname>Lansbury</surname><given-names>I</given-names></name></person-group> (<year>2008</year>) <article-title>Notes on aquatic and semiaquatic bugs (<tp:taxon-name><tp:taxon-name-part taxon-name-part-type="order">Hemiptera</tp:taxon-name-part></tp:taxon-name>: <tp:taxon-name><tp:taxon-name-part taxon-name-part-type="suborder">Heteroptera</tp:taxon-name-part></tp:taxon-name>: <tp:taxon-name><tp:taxon-name-part taxon-name-part-type="infraorder">Nepomorpha</tp:taxon-name-part></tp:taxon-name>, <tp:taxon-name><tp:taxon-name-part taxon-name-part-type="infraorder">Gerromorpha</tp:taxon-name-part></tp:taxon-name>) from Malesia with description of three new species.</article-title><source>Acta Entomologica Musei Nationalis Pragae</source><volume>48</volume>: <fpage>269</fpage>–<lpage>279</lpage>.</mixed-citation></ref></ref-list></tp:taxon-treatment>
