# Supplementary material for: A review of Bornean Micronectidae (Hemiptera, Heteroptera, Nepomorpha) with descriptions of two new species from Sabah, Malaysia
Source: Zookeys. 2015 Apr 30;(501):27–62. doi: 10.3897/zookeys.501.9416 (PMC4432318; doi:10.3897/zookeys.501.9416)
Supplement: XML Treatment for Micronecta (Micronecta) liewi [file zookeys.501.9416-treatment7.xml]

<!DOCTYPE tp:taxon-treatment
  PUBLIC "-//TaxonX//DTD Taxonomic Treatment Publishing DTD v0 20100105//EN" "tax-treatment-NSO.dtd">
<tp:taxon-treatment xmlns:tp="http://www.plazi.org/taxpub"><tp:treatment-meta><kwd-group><label>Taxon classification</label><kwd><named-content content-type="kingdom">Animalia</named-content></kwd><kwd><named-content content-type="order">Hemiptera</named-content></kwd><kwd><named-content content-type="family">Micronectidae</named-content></kwd></kwd-group><mixed-citation publication-type="journal"><person-group><name><surname>Chen</surname><given-names>Ping-ping</given-names></name><name><surname>Nieser</surname><given-names>Nico</given-names></name><name><surname>Lapidin</surname><given-names>Johnny</given-names></name></person-group><article-title>A review of Bornean <tp:taxon-name><tp:taxon-name-part taxon-name-part-type="family">Micronectidae</tp:taxon-name-part></tp:taxon-name> (<tp:taxon-name><tp:taxon-name-part taxon-name-part-type="order">Hemiptera</tp:taxon-name-part></tp:taxon-name>, <tp:taxon-name><tp:taxon-name-part taxon-name-part-type="suborder">Heteroptera</tp:taxon-name-part></tp:taxon-name>, <tp:taxon-name><tp:taxon-name-part taxon-name-part-type="infraorder">Nepomorpha</tp:taxon-name-part></tp:taxon-name>) with descriptions of two new species from Sabah, Malaysia<xref ref-type="fn" rid="FN1"><sup>1</sup></xref></article-title><source>Zookeys</source><day>30</day><month>4</month><year>2015</year><volume>2015</volume><issue>501</issue><fpage>27</fpage><lpage>62</lpage><pub-id pub-id-type="doi">10.3897/zookeys.501.9416</pub-id></mixed-citation></tp:treatment-meta><tp:nomenclature><tp:taxon-name>
                        <tp:taxon-name-part taxon-name-part-type="genus">Micronecta</tp:taxon-name-part>
                        (<tp:taxon-name-part taxon-name-part-type="subgenus">Micronecta</tp:taxon-name-part>)
                        <tp:taxon-name-part taxon-name-part-type="species">liewi</tp:taxon-name-part>
                        <object-id xmlns:xlink="http://www.w3.org/1999/xlink" content-type="zoobank" xlink:type="simple">http://zoobank.org/49A37756-016D-4BF7-A0B3-FAE0BAF10C5F</object-id>
                    </tp:taxon-name><tp:taxon-status xmlns:xlink="http://www.w3.org/1999/xlink" xlink:type="simple">sp. n.</tp:taxon-status><xref ref-type="fig" rid="F6">Figs 17</xref><xref ref-type="fig" rid="F8">, 26</xref><xref ref-type="fig" rid="F9">, 35</xref><xref ref-type="fig" rid="F9">, 36</xref><xref ref-type="fig" rid="F10">, 46</xref><xref ref-type="fig" rid="F11">, 53</xref><xref ref-type="fig" rid="F12">, 61</xref><xref ref-type="fig" rid="F13">, 69</xref><xref ref-type="fig" rid="F14">, 82</xref><xref ref-type="fig" rid="F14">, 83</xref><xref ref-type="fig" rid="F15">, 93</xref><xref ref-type="fig" rid="F16">, 98</xref><!--PageBreak--><!--PageBreak--></tp:nomenclature><tp:treatment-sec sec-type="Type material examined"><title>Type material examined.</title><p>Holotype: male (body length 1.72, in RMNH), MALAYSIA: Sabah, Crocker Range, Inobong Substation, Sungai Kibambangan (Fig. <xref ref-type="fig" rid="F16">98</xref>), downstream of waterfall, <named-content xmlns:xlink="http://www.w3.org/1999/xlink" content-type="dwc:verbatimCoordinates" xlink:type="simple">05°51.28'N, 116°08.41'E</named-content>, 433 m. a.s.l., 18.ix.2012, leg. P. Chen, N. Nieser &amp; J. Lapidin, CN1277. Paratypes: same data as holotype, 12 males, 17 females. All macropterous (in RMNH, NCTN, NMPC, ZCSM).</p><fig id="F16" position="float" orientation="portrait"><label>Figure 98.</label><caption><p>Waterfall in Sungai Kibabangan (above) at Substation Inobong, the Sabah Parks, Sabah Malaysia; downstream of the waterfall (below), where the specimens of <italic><tp:taxon-name><tp:taxon-name-part taxon-name-part-type="genus">Micronecta</tp:taxon-name-part> <tp:taxon-name-part taxon-name-part-type="species">liewi</tp:taxon-name-part></tp:taxon-name></italic> sp. n. were collected.</p></caption><graphic xmlns:xlink="http://www.w3.org/1999/xlink" xlink:href="zookeys-501-027-g016.jpg" position="float" orientation="portrait" xlink:type="simple" id="oo_43021.jpg"/></fig></tp:treatment-sec><tp:treatment-sec sec-type="Description"><title>Description.</title><p>Macropterous form (Fig. <xref ref-type="fig" rid="F6">17</xref>). Generally, a rather small (body length 1.7–1.8) yellowish to light brown species, with distinct brown markings.</p><p><italic>Dimensions</italic>. Length: male 1.71–1.79, female 1.72–1.82; width: male 0.89–0.90, female 0.89–0.93; diatone: male 0.65–0.68, female 0.64–0.69; width of pronotum: male 0.71–0.71, female 0.70–0.75; ocular index: male 1.82–2.06, female 1.89–2.18. Body length twice maximal width (male 1.74/0.90, female 1.78/0.91).</p><p><italic>Colour</italic>. Frons and vertex sordid yellow, eyes dark castaneous. Pronotum and hemelytra sordid yellow to light brown, the hemelytra with a broad transverse medium to dark brown band at middle (Fig. <xref ref-type="fig" rid="F8">26</xref>), left membrane medium to dark brown. Disk of pronotum unmarked. Venter and thorax sordid yellow, laterally infuscate, abdomen grayish brown, medially variably lighter. Legs pale yellow.</p><p><italic>Head</italic> slightly narrower than pronotum, synthlipsis 1.7–1.8 times as wide as the posterior margin of an eye.</p><!--PageBreak--><p><italic>Pronotum</italic> well developed, dorsally convex with lateral margins distinctly straight, and more or less truncate (Fig. <xref ref-type="fig" rid="F6">17</xref>), slightly over 2.5 times as wide as long (W/L male 0.71/0.26, female 0.72/0.28). Hemelytra (Fig. <xref ref-type="fig" rid="F8">26</xref>) smooth, beset with extremely small unobtrusive spinules. Spines laterally on abdominal segments: V with one short and one long spine, VI with two short, and two long spines; VII with three or four short and one long spine; VIII with four or five medium long spines and two long hair-like bristles.</p><p><italic>Legs</italic>. Length of leg segments: fore leg: male: femur 0.24, tibia 0.11, pala 0.12; female: femur 0.23, tibiotarsus 0.22; middle leg: male: femur 0.54, tibia 0.17, tarsus 0.25, claw 0.14; female: femur 0.56, tibia 0.19, tarsus 0.23, claw 0.15; hind leg: male: femur 0.39, tibia 0.29, tarsus I 0.32, tarsus II 0.13, claw 0.08; female: femur 0.42, tibia 0.33, tarsus I 0.32, tarsus II 0.13, claw 0.08. Palmar bristles: about 13 in lower row and ca. 11 in upper row.</p><!--PageBreak--><p><italic>Male</italic>. Fore femur (Fig. <xref ref-type="fig" rid="F9">35</xref>) with a pair of pegs in proximal third, one peg dorsally at distal third and two pegs dorsodistally; tibia without dorsoapical peg; pala with three comparatively short dorsal hairs, 10–12 short bristles in upper row, distal bristle of upper row much stouter and longer than other upper bristles, and 14 to 16 longer bristles in lower row. Claw simple, elongate (Fig. <xref ref-type="fig" rid="F9">36</xref>). Dorsum of abdomen: prestrigilar lobe (Fig. <xref ref-type="fig" rid="F10">46</xref>) with a pointed apex, strigil small and narrow (Fig. <xref ref-type="fig" rid="F11">53</xref>), comb with about 75 teeth, free lobe of left part of tergite VIII (Fig. <xref ref-type="fig" rid="F13">69</xref>) caudally truncate. Left paramere (Fig. <xref ref-type="fig" rid="F14">83</xref>) with a wide shaft, apex with short longitudinal grooves; right paramere (Fig. <xref ref-type="fig" rid="F14">82</xref>) with a medium-sized shaft and a slightly expanded apex, basal lobe strongly developed, stridulatory ridges not observed. Mediocaudal lobe of sternite VII (Fig. <xref ref-type="fig" rid="F12">61</xref>) with four bristles.</p><p><italic>Female</italic>. Fore femur with the same general arrangement of pegs and setae as in male. Seminal capsule of spermatheca urn-shaped (Fig. <xref ref-type="fig" rid="F15">93</xref>).</p></tp:treatment-sec><tp:treatment-sec sec-type="Comparative notes"><title>Comparative notes.</title><p>The hemelytral pattern is diagnostic among the Melanesian <italic><tp:taxon-name><tp:taxon-name-part taxon-name-part-type="genus">Micronecta</tp:taxon-name-part></tp:taxon-name></italic> fauna. <italic><tp:taxon-name><tp:taxon-name-part taxon-name-part-type="genus">Micronecta</tp:taxon-name-part> <tp:taxon-name-part taxon-name-part-type="species">liewi</tp:taxon-name-part></tp:taxon-name></italic> is similar to <italic><tp:taxon-name><tp:taxon-name-part taxon-name-part-type="genus">Micronecta</tp:taxon-name-part> <tp:taxon-name-part taxon-name-part-type="species">melanopardala</tp:taxon-name-part> <tp:taxon-name-part taxon-name-part-type="subspecies">melanopardala</tp:taxon-name-part></tp:taxon-name></italic> Nieser &amp; Chen, 2003 described from the Philippines by having a similar transverse band midway along the hemelytra, but it differs from <italic><tp:taxon-name><tp:taxon-name-part taxon-name-part-type="genus">Micronecta</tp:taxon-name-part> <tp:taxon-name-part taxon-name-part-type="species">melanopardala</tp:taxon-name-part> <tp:taxon-name-part taxon-name-part-type="subspecies">melanopardala</tp:taxon-name-part></tp:taxon-name></italic> by lacking a dark patch on the clavi as in <italic><tp:taxon-name><tp:taxon-name-part taxon-name-part-type="genus">Micronecta</tp:taxon-name-part> <tp:taxon-name-part taxon-name-part-type="species">melanopardala</tp:taxon-name-part></tp:taxon-name></italic>. In general, <italic><tp:taxon-name><tp:taxon-name-part taxon-name-part-type="genus">Micronecta</tp:taxon-name-part> <tp:taxon-name-part taxon-name-part-type="species">liewi</tp:taxon-name-part></tp:taxon-name></italic> has more distinct dark markings than in <italic><tp:taxon-name><tp:taxon-name-part taxon-name-part-type="genus">Micronecta</tp:taxon-name-part> <tp:taxon-name-part taxon-name-part-type="species">melanopardala</tp:taxon-name-part> <tp:taxon-name-part taxon-name-part-type="subspecies">adiaphana</tp:taxon-name-part></tp:taxon-name></italic> Nieser &amp; Chen, 2003. Furthermore, in both subspecies of <italic><tp:taxon-name><tp:taxon-name-part taxon-name-part-type="genus">Micronecta</tp:taxon-name-part> <tp:taxon-name-part taxon-name-part-type="species">melanopardala</tp:taxon-name-part></tp:taxon-name></italic>, the shafts of the right parameres are more slender than <italic><tp:taxon-name><tp:taxon-name-part taxon-name-part-type="genus">Micronecta</tp:taxon-name-part> <tp:taxon-name-part taxon-name-part-type="species">liewi</tp:taxon-name-part></tp:taxon-name></italic>, and the apex of the right paramere of <italic><tp:taxon-name><tp:taxon-name-part taxon-name-part-type="genus">Micronecta</tp:taxon-name-part> <tp:taxon-name-part taxon-name-part-type="species">melanopardala</tp:taxon-name-part></tp:taxon-name></italic> is not expanded.</p><p>The strongly developed distal bristle of the upper row on the male pala (Figs <xref ref-type="fig" rid="F9">35</xref>, <xref ref-type="fig" rid="F9">36</xref>) gives impression of an additional claw as in the subgenus <italic><tp:taxon-name><tp:taxon-name-part taxon-name-part-type="genus">Unguinecta</tp:taxon-name-part></tp:taxon-name></italic> Nieser, Chen &amp; Yang, 2005 from southern continental Asia. However, the four bristles on mediocaudal lobe of sternite VII of the male, the shape of the parameres, and the shape of the free lobe on the left part of tergite VIII of the male will all allow placement in the subgenus <italic><tp:taxon-name><tp:taxon-name-part taxon-name-part-type="genus">Micronecta</tp:taxon-name-part></tp:taxon-name></italic>.</p></tp:treatment-sec><tp:treatment-sec sec-type="Etymology"><title>Etymology.</title><p>This species is named in honor of Dr. Thor Seng Liew (NBC Naturalis and Sabah University, Malaysia), for his outstanding contributions to the study of the biodiversity of Sabah, and his invaluable help with our work on water bugs in Borneo.</p></tp:treatment-sec><tp:treatment-sec sec-type="Habitat"><title>Habitat.</title><p>The type series was collected in a small, virtually stagnant bay on the downstream side of Kibambangan waterfall (Fig. <xref ref-type="fig" rid="F16">98</xref>).</p></tp:treatment-sec><tp:treatment-sec sec-type="Distribution"><title>Distribution.</title><p>Malaysia: Sabah (this paper).</p></tp:treatment-sec><tp:treatment-sec><!--Section generated to contain objects referenced in tp:taxon-treatment.--><fig id="F6" position="float" orientation="portrait"><label>Figures 14–21.</label><caption><p>Habitus of <italic><tp:taxon-name><tp:taxon-name-part taxon-name-part-type="genus">Micronecta</tp:taxon-name-part></tp:taxon-name></italic> spp., in dorsal view, legs omitted: <bold>14</bold> <italic><tp:taxon-name><tp:taxon-name-part taxon-name-part-type="genus">Micronecta</tp:taxon-name-part> <tp:taxon-name-part taxon-name-part-type="species">decorata</tp:taxon-name-part></tp:taxon-name></italic> Lundblad, 1933, macropterous male, body length 2.38 mm <bold>15</bold> <italic><tp:taxon-name><tp:taxon-name-part taxon-name-part-type="genus">Micronecta</tp:taxon-name-part> <tp:taxon-name-part taxon-name-part-type="species">ludibunda</tp:taxon-name-part></tp:taxon-name></italic>  Breddin, 1905, brachypterous male, body length 2.32 mm <bold>16</bold> <italic><tp:taxon-name><tp:taxon-name-part taxon-name-part-type="genus">Micronecta</tp:taxon-name-part> <tp:taxon-name-part taxon-name-part-type="species">lumutensis</tp:taxon-name-part></tp:taxon-name></italic> Chen, Nieser &amp; Lansbury, 2008, paratype, macropterous male, body length 1.40 mm <bold>17</bold> <italic><tp:taxon-name><tp:taxon-name-part taxon-name-part-type="genus">Micronecta</tp:taxon-name-part> <tp:taxon-name-part taxon-name-part-type="species">liewi</tp:taxon-name-part></tp:taxon-name></italic> sp. n., paratype, macropterous male, body length 1.77 mm <bold>18</bold> <tp:taxon-name><tp:taxon-name-part taxon-name-part-type="genus">Micronecta</tp:taxon-name-part> (<tp:taxon-name-part taxon-name-part-type="subgenus">Micronecta</tp:taxon-name-part>) <tp:taxon-name-part taxon-name-part-type="species">lakimi</tp:taxon-name-part></tp:taxon-name> sp. n., paratype, macropterous male, body length 2.12 mm <bold>19</bold> <italic><tp:taxon-name><tp:taxon-name-part taxon-name-part-type="genus">Micronecta</tp:taxon-name-part> <tp:taxon-name-part taxon-name-part-type="species">skutalis</tp:taxon-name-part></tp:taxon-name></italic> Nieser &amp; Chen, 1999, paratype, macropterous male (membrane rolled partly inward), body length 1.58 mm <bold>20</bold> <italic><tp:taxon-name><tp:taxon-name-part taxon-name-part-type="genus">Micronecta</tp:taxon-name-part> <tp:taxon-name-part taxon-name-part-type="species">kymatista</tp:taxon-name-part></tp:taxon-name></italic> Nieser &amp; Chen, 1999, paratype, macropterous male, body length 2.80 mm <bold>21</bold> <italic><tp:taxon-name><tp:taxon-name-part taxon-name-part-type="genus">Micronecta</tp:taxon-name-part> <tp:taxon-name-part taxon-name-part-type="species">quadristrigata</tp:taxon-name-part></tp:taxon-name></italic> Breddin, 1905, macropterous male, body length 2.88 mm.</p></caption><graphic xmlns:xlink="http://www.w3.org/1999/xlink" xlink:href="zookeys-501-027-g006.jpg" position="float" orientation="portrait" xlink:type="simple" id="oo_43011.jpg"/></fig><fig id="F8" position="float" orientation="portrait"><label>Figures 24–29.</label><caption><p><italic><tp:taxon-name><tp:taxon-name-part taxon-name-part-type="genus">Micronecta</tp:taxon-name-part></tp:taxon-name></italic> spp., left forewings, in dorsal view: <bold>24</bold> <italic><tp:taxon-name><tp:taxon-name-part taxon-name-part-type="genus">Micronecta</tp:taxon-name-part> <tp:taxon-name-part taxon-name-part-type="species">decorata</tp:taxon-name-part></tp:taxon-name></italic> Lundblad, 1933 <bold>25</bold> <italic><tp:taxon-name><tp:taxon-name-part taxon-name-part-type="genus">Micronecta</tp:taxon-name-part> <tp:taxon-name-part taxon-name-part-type="species">ludibunda</tp:taxon-name-part></tp:taxon-name></italic> Breddin, 1905 <bold>26</bold> <italic><tp:taxon-name><tp:taxon-name-part taxon-name-part-type="genus">Micronecta</tp:taxon-name-part> <tp:taxon-name-part taxon-name-part-type="species">liewi</tp:taxon-name-part></tp:taxon-name></italic> sp. n., paratype <bold>27</bold> <italic><tp:taxon-name><tp:taxon-name-part taxon-name-part-type="genus">Micronecta</tp:taxon-name-part> <tp:taxon-name-part taxon-name-part-type="species">lakimi</tp:taxon-name-part></tp:taxon-name></italic> sp. n., paratype <bold>28</bold> <italic><tp:taxon-name><tp:taxon-name-part taxon-name-part-type="genus">Micronecta</tp:taxon-name-part> <tp:taxon-name-part taxon-name-part-type="species">skutalis</tp:taxon-name-part></tp:taxon-name></italic> Nieser &amp; Chen, 1999 <bold>29</bold> <italic><tp:taxon-name><tp:taxon-name-part taxon-name-part-type="genus">Micronecta</tp:taxon-name-part> <tp:taxon-name-part taxon-name-part-type="species">quadristrigata</tp:taxon-name-part></tp:taxon-name></italic> Breddin, 1905.</p></caption><graphic xmlns:xlink="http://www.w3.org/1999/xlink" xlink:href="zookeys-501-027-g008.jpg" position="float" orientation="portrait" xlink:type="simple" id="oo_43013.jpg"/></fig><fig id="F9" position="float" orientation="portrait"><label>Figures 30–42.</label><caption><p><italic><tp:taxon-name><tp:taxon-name-part taxon-name-part-type="genus">Micronecta</tp:taxon-name-part></tp:taxon-name></italic> spp., right foreleg in anteroventral view including apex of pala: <bold>30–31</bold> <italic><tp:taxon-name><tp:taxon-name-part taxon-name-part-type="genus">Micronecta</tp:taxon-name-part> <tp:taxon-name-part taxon-name-part-type="species">decorata</tp:taxon-name-part></tp:taxon-name></italic> Lundblad, 1933 <bold>32–33</bold> <italic><tp:taxon-name><tp:taxon-name-part taxon-name-part-type="genus">Micronecta</tp:taxon-name-part> <tp:taxon-name-part taxon-name-part-type="species">ludibunda</tp:taxon-name-part></tp:taxon-name></italic>  Breddin, 1905 <bold>34</bold> <italic><tp:taxon-name><tp:taxon-name-part taxon-name-part-type="genus">Micronecta</tp:taxon-name-part> <tp:taxon-name-part taxon-name-part-type="species">lumutensis</tp:taxon-name-part></tp:taxon-name></italic>  Chen, Nieser &amp; Lansbury, 2008 <bold>35–36</bold> <italic><tp:taxon-name><tp:taxon-name-part taxon-name-part-type="genus">Micronecta</tp:taxon-name-part> <tp:taxon-name-part taxon-name-part-type="species">liewi</tp:taxon-name-part></tp:taxon-name></italic> sp. n., paratype <bold>37–38</bold> <italic><tp:taxon-name><tp:taxon-name-part taxon-name-part-type="genus">Micronecta</tp:taxon-name-part> <tp:taxon-name-part taxon-name-part-type="species">lakimi</tp:taxon-name-part></tp:taxon-name></italic> sp. n., paratype <bold>39–40</bold> <italic><tp:taxon-name><tp:taxon-name-part taxon-name-part-type="genus">Micronecta</tp:taxon-name-part> <tp:taxon-name-part taxon-name-part-type="species">skutalis</tp:taxon-name-part></tp:taxon-name></italic> Nieser &amp; Chen, 1999 <bold>41</bold> <italic><tp:taxon-name><tp:taxon-name-part taxon-name-part-type="genus">Micronecta</tp:taxon-name-part> <tp:taxon-name-part taxon-name-part-type="species">kymatista</tp:taxon-name-part></tp:taxon-name></italic> Nieser &amp; Chen, 1999 <bold>42</bold> <italic><tp:taxon-name><tp:taxon-name-part taxon-name-part-type="genus">Micronecta</tp:taxon-name-part> <tp:taxon-name-part taxon-name-part-type="species">quadristrigata</tp:taxon-name-part></tp:taxon-name></italic> Breddin, 1905. Scale bars: 0.1 mm (<bold>30, 32, 34, 35, 37, 39, 42</bold>); 0.05 mm (<bold>31, 33, 36, 38, 40, 41</bold>).</p></caption><graphic xmlns:xlink="http://www.w3.org/1999/xlink" xlink:href="zookeys-501-027-g009.jpg" position="float" orientation="portrait" xlink:type="simple" id="oo_43014.jpg"/></fig><fig id="F10" position="float" orientation="portrait"><label>Figures 43–50.</label><caption><p><italic><tp:taxon-name><tp:taxon-name-part taxon-name-part-type="genus">Micronecta</tp:taxon-name-part></tp:taxon-name></italic> spp., prestrigilar flap on abdominal segment V, male; in dorsal view: <bold>43</bold> <italic><tp:taxon-name><tp:taxon-name-part taxon-name-part-type="genus">Micronecta</tp:taxon-name-part> <tp:taxon-name-part taxon-name-part-type="species">decorata</tp:taxon-name-part></tp:taxon-name></italic> Lundblad, 1933 <bold>44</bold> <italic><tp:taxon-name><tp:taxon-name-part taxon-name-part-type="genus">Micronecta</tp:taxon-name-part> <tp:taxon-name-part taxon-name-part-type="species">ludibunda</tp:taxon-name-part></tp:taxon-name></italic>  Breddin, 1905 <bold>45</bold> <italic><tp:taxon-name><tp:taxon-name-part taxon-name-part-type="genus">Micronecta</tp:taxon-name-part> <tp:taxon-name-part taxon-name-part-type="species">lumutensis</tp:taxon-name-part></tp:taxon-name></italic> Chen, Nieser &amp; Lansbury, 2008 <bold>46</bold> <italic><tp:taxon-name><tp:taxon-name-part taxon-name-part-type="genus">Micronecta</tp:taxon-name-part> <tp:taxon-name-part taxon-name-part-type="species">liewi</tp:taxon-name-part></tp:taxon-name></italic> sp. n., paratype <bold>47</bold> <italic><tp:taxon-name><tp:taxon-name-part taxon-name-part-type="genus">Micronecta</tp:taxon-name-part> <tp:taxon-name-part taxon-name-part-type="species">lakimi</tp:taxon-name-part></tp:taxon-name></italic> sp. n., paratype <bold>48</bold> <italic><tp:taxon-name><tp:taxon-name-part taxon-name-part-type="genus">Micronecta</tp:taxon-name-part> <tp:taxon-name-part taxon-name-part-type="species">skutalis</tp:taxon-name-part></tp:taxon-name></italic> Nieser &amp; Chen, 1999 <bold>49</bold> <italic><tp:taxon-name><tp:taxon-name-part taxon-name-part-type="genus">Micronecta</tp:taxon-name-part> <tp:taxon-name-part taxon-name-part-type="species">kymatista</tp:taxon-name-part></tp:taxon-name></italic> Nieser &amp; Chen, 1999 <bold>50</bold> <italic><tp:taxon-name><tp:taxon-name-part taxon-name-part-type="genus">Micronecta</tp:taxon-name-part> <tp:taxon-name-part taxon-name-part-type="species">quadristrigata</tp:taxon-name-part></tp:taxon-name></italic> Breddin, 1905. Scale bar: 0.1 mm</p></caption><graphic xmlns:xlink="http://www.w3.org/1999/xlink" xlink:href="zookeys-501-027-g010.jpg" position="float" orientation="portrait" xlink:type="simple" id="oo_43015.jpg"/></fig><fig id="F11" position="float" orientation="portrait"><label>Figures 51–57.</label><caption><p><italic><tp:taxon-name><tp:taxon-name-part taxon-name-part-type="genus">Micronecta</tp:taxon-name-part></tp:taxon-name></italic> spp., right part of tergite VI with strigil (scale 0.05 mm), males, in dorsal view: <bold>51</bold> <italic><tp:taxon-name><tp:taxon-name-part taxon-name-part-type="genus">Micronecta</tp:taxon-name-part> <tp:taxon-name-part taxon-name-part-type="species">decorata</tp:taxon-name-part></tp:taxon-name></italic> Lundblad, 1933 <bold>52</bold> <italic><tp:taxon-name><tp:taxon-name-part taxon-name-part-type="genus">Micronecta</tp:taxon-name-part> <tp:taxon-name-part taxon-name-part-type="species">ludibunda</tp:taxon-name-part></tp:taxon-name></italic>  Breddin, 1905 <bold>53</bold> <italic><tp:taxon-name><tp:taxon-name-part taxon-name-part-type="genus">Micronecta</tp:taxon-name-part> <tp:taxon-name-part taxon-name-part-type="species">liewi</tp:taxon-name-part></tp:taxon-name></italic> sp. n., paratype <bold>54</bold> <italic><tp:taxon-name><tp:taxon-name-part taxon-name-part-type="genus">Micronecta</tp:taxon-name-part> <tp:taxon-name-part taxon-name-part-type="species">lakimi</tp:taxon-name-part></tp:taxon-name></italic> sp. n., paratype <bold>55</bold> <italic><tp:taxon-name><tp:taxon-name-part taxon-name-part-type="genus">Micronecta</tp:taxon-name-part> <tp:taxon-name-part taxon-name-part-type="species">skutalis</tp:taxon-name-part></tp:taxon-name></italic> Nieser &amp; Chen, 1999 <bold>56</bold> <italic><tp:taxon-name><tp:taxon-name-part taxon-name-part-type="genus">Micronecta</tp:taxon-name-part> <tp:taxon-name-part taxon-name-part-type="species">kymatista</tp:taxon-name-part></tp:taxon-name></italic> Nieser &amp; Chen, 1999 <bold>57</bold> <italic><tp:taxon-name><tp:taxon-name-part taxon-name-part-type="genus">Micronecta</tp:taxon-name-part> <tp:taxon-name-part taxon-name-part-type="species">quadristrigata</tp:taxon-name-part></tp:taxon-name></italic> Breddin, 1905. Scale bars: 0.1 mm</p></caption><graphic xmlns:xlink="http://www.w3.org/1999/xlink" xlink:href="zookeys-501-027-g011.jpg" position="float" orientation="portrait" xlink:type="simple" id="oo_43016.jpg"/></fig><fig id="F12" position="float" orientation="portrait"><label>Figures 58–65.</label><caption><p><italic><tp:taxon-name><tp:taxon-name-part taxon-name-part-type="genus">Micronecta</tp:taxon-name-part></tp:taxon-name></italic> spp., mediocaudal process of sternite VII, in ventral view: <bold>58</bold> <italic><tp:taxon-name><tp:taxon-name-part taxon-name-part-type="genus">Micronecta</tp:taxon-name-part> <tp:taxon-name-part taxon-name-part-type="species">decorata</tp:taxon-name-part></tp:taxon-name></italic> Lundblad, 1933 <bold>59</bold> <italic><tp:taxon-name><tp:taxon-name-part taxon-name-part-type="genus">Micronecta</tp:taxon-name-part> <tp:taxon-name-part taxon-name-part-type="species">ludibunda</tp:taxon-name-part></tp:taxon-name></italic>  Breddin, 1905 <bold>60</bold> <italic><tp:taxon-name><tp:taxon-name-part taxon-name-part-type="genus">Micronecta</tp:taxon-name-part> <tp:taxon-name-part taxon-name-part-type="species">lumutensis</tp:taxon-name-part></tp:taxon-name></italic>  Chen, Nieser &amp; Lansbury, 2008 <bold>61</bold> <italic><tp:taxon-name><tp:taxon-name-part taxon-name-part-type="genus">Micronecta</tp:taxon-name-part> <tp:taxon-name-part taxon-name-part-type="species">liewi</tp:taxon-name-part></tp:taxon-name></italic> sp. n., paratype <bold>62</bold> <italic><tp:taxon-name><tp:taxon-name-part taxon-name-part-type="genus">Micronecta</tp:taxon-name-part> <tp:taxon-name-part taxon-name-part-type="species">lakimi</tp:taxon-name-part></tp:taxon-name></italic> sp. n., paratype <bold>63</bold> <italic><tp:taxon-name><tp:taxon-name-part taxon-name-part-type="genus">Micronecta</tp:taxon-name-part> <tp:taxon-name-part taxon-name-part-type="species">skutalis</tp:taxon-name-part></tp:taxon-name></italic> Nieser &amp; Chen, 1999 <bold>64</bold> <italic><tp:taxon-name><tp:taxon-name-part taxon-name-part-type="genus">Micronecta</tp:taxon-name-part> <tp:taxon-name-part taxon-name-part-type="species">kymatista</tp:taxon-name-part></tp:taxon-name></italic> Nieser &amp; Chen, 1999 <bold>65</bold> <italic><tp:taxon-name><tp:taxon-name-part taxon-name-part-type="genus">Micronecta</tp:taxon-name-part> <tp:taxon-name-part taxon-name-part-type="species">quadristrigata</tp:taxon-name-part></tp:taxon-name></italic> Breddin, 1905. Scale bars: 0.1 mm (<bold>58–64</bold>); 0.05 mm (<bold>65</bold>).</p></caption><graphic xmlns:xlink="http://www.w3.org/1999/xlink" xlink:href="zookeys-501-027-g012.jpg" position="float" orientation="portrait" xlink:type="simple" id="oo_43017.jpg"/></fig><fig id="F13" position="float" orientation="portrait"><label>Figures 66–73.</label><caption><p><italic><tp:taxon-name><tp:taxon-name-part taxon-name-part-type="genus">Micronecta</tp:taxon-name-part></tp:taxon-name></italic> spp., free lobe at right side of tergite VIII, in dorsal view: <bold>66</bold> <italic><tp:taxon-name><tp:taxon-name-part taxon-name-part-type="genus">Micronecta</tp:taxon-name-part> <tp:taxon-name-part taxon-name-part-type="species">decorata</tp:taxon-name-part></tp:taxon-name></italic> Lundblad, 1933 <bold>67</bold> <italic><tp:taxon-name><tp:taxon-name-part taxon-name-part-type="genus">Micronecta</tp:taxon-name-part> <tp:taxon-name-part taxon-name-part-type="species">ludibunda</tp:taxon-name-part></tp:taxon-name></italic> Breddin, 1905 <bold>68</bold> <italic><tp:taxon-name><tp:taxon-name-part taxon-name-part-type="genus">Micronecta</tp:taxon-name-part> <tp:taxon-name-part taxon-name-part-type="species">lumutensis</tp:taxon-name-part></tp:taxon-name></italic> Chen, Nieser &amp; Lansbury, 2008 <bold>69</bold> <italic><tp:taxon-name><tp:taxon-name-part taxon-name-part-type="genus">Micronecta</tp:taxon-name-part> <tp:taxon-name-part taxon-name-part-type="species">liewi</tp:taxon-name-part></tp:taxon-name></italic> sp. n., paratype <bold>70</bold> <italic><tp:taxon-name><tp:taxon-name-part taxon-name-part-type="genus">Micronecta</tp:taxon-name-part> <tp:taxon-name-part taxon-name-part-type="species">lakimi</tp:taxon-name-part></tp:taxon-name></italic> sp. n., paratype <bold>71</bold> <italic><tp:taxon-name><tp:taxon-name-part taxon-name-part-type="genus">Micronecta</tp:taxon-name-part> <tp:taxon-name-part taxon-name-part-type="species">skutalis</tp:taxon-name-part></tp:taxon-name></italic> Nieser &amp; Chen, 1999 <bold>72</bold> <italic><tp:taxon-name><tp:taxon-name-part taxon-name-part-type="genus">Micronecta</tp:taxon-name-part> <tp:taxon-name-part taxon-name-part-type="species">kymatista</tp:taxon-name-part></tp:taxon-name></italic> Nieser &amp; Chen, 1999 (scale 0.2 mm) <bold>73</bold> <italic><tp:taxon-name><tp:taxon-name-part taxon-name-part-type="genus">Micronecta</tp:taxon-name-part> <tp:taxon-name-part taxon-name-part-type="species">quadristrigata</tp:taxon-name-part></tp:taxon-name></italic> Breddin, 1905. Scale bars: 0.01 mm (<bold>66–71, 73</bold>); 0.2 mm (<bold>72</bold>).</p></caption><graphic xmlns:xlink="http://www.w3.org/1999/xlink" xlink:href="zookeys-501-027-g013.jpg" position="float" orientation="portrait" xlink:type="simple" id="oo_43018.jpg"/></fig><fig id="F14" position="float" orientation="portrait"><label>Figures 74–89.</label><caption><p><italic><tp:taxon-name><tp:taxon-name-part taxon-name-part-type="genus">Micronecta</tp:taxon-name-part></tp:taxon-name></italic> spp., parameres: <bold>74, 76, 78, 80, 82, 84, 86, 88:</bold> right parameres in external view; <bold>75, 77, 79, 81, 83, 85, 87, 89:</bold> left parameres. <bold>74–75</bold> <italic><tp:taxon-name><tp:taxon-name-part taxon-name-part-type="genus">Micronecta</tp:taxon-name-part> <tp:taxon-name-part taxon-name-part-type="species">decorata</tp:taxon-name-part></tp:taxon-name></italic> Lundblad, 1933 <bold>76–77</bold> <italic><tp:taxon-name><tp:taxon-name-part taxon-name-part-type="genus">Micronecta</tp:taxon-name-part> <tp:taxon-name-part taxon-name-part-type="species">ludibunda</tp:taxon-name-part></tp:taxon-name></italic>  Breddin, 1905 <bold>78–79</bold> <italic><tp:taxon-name><tp:taxon-name-part taxon-name-part-type="genus">Micronecta</tp:taxon-name-part> <tp:taxon-name-part taxon-name-part-type="species">lumutensis</tp:taxon-name-part></tp:taxon-name></italic>  Chen, Nieser &amp; Lansbury, 2008 <bold>80–81</bold> <italic><tp:taxon-name><tp:taxon-name-part taxon-name-part-type="genus">Micronecta</tp:taxon-name-part> <tp:taxon-name-part taxon-name-part-type="species">lakimi</tp:taxon-name-part></tp:taxon-name></italic> sp. n., paratype <bold>82–83</bold> <italic><tp:taxon-name><tp:taxon-name-part taxon-name-part-type="genus">Micronecta</tp:taxon-name-part> <tp:taxon-name-part taxon-name-part-type="species">liewi</tp:taxon-name-part></tp:taxon-name></italic> sp. n., paratype <bold>84–85</bold> <italic><tp:taxon-name><tp:taxon-name-part taxon-name-part-type="genus">Micronecta</tp:taxon-name-part> <tp:taxon-name-part taxon-name-part-type="species">skutalis</tp:taxon-name-part></tp:taxon-name></italic> Nieser &amp; Chen, 1999 <bold>86–87</bold> <italic><tp:taxon-name><tp:taxon-name-part taxon-name-part-type="genus">Micronecta</tp:taxon-name-part> <tp:taxon-name-part taxon-name-part-type="species">kymatista</tp:taxon-name-part></tp:taxon-name></italic> Nieser &amp; Chen, 1999 <bold>88–89</bold> <italic><tp:taxon-name><tp:taxon-name-part taxon-name-part-type="genus">Micronecta</tp:taxon-name-part> <tp:taxon-name-part taxon-name-part-type="species">quadristrigata</tp:taxon-name-part></tp:taxon-name></italic> Breddin, 1905. Scale bars: 0.1 mm.</p></caption><graphic xmlns:xlink="http://www.w3.org/1999/xlink" xlink:href="zookeys-501-027-g014.jpg" position="float" orientation="portrait" xlink:type="simple" id="oo_43019.jpg"/></fig><fig id="F15" position="float" orientation="portrait"><label>Figures 90–97.</label><caption><p><italic><tp:taxon-name><tp:taxon-name-part taxon-name-part-type="genus">Micronecta</tp:taxon-name-part></tp:taxon-name></italic> spp., seminal capsule of spermatheca, in dorsal view: <bold>90</bold> <italic><tp:taxon-name><tp:taxon-name-part taxon-name-part-type="genus">Micronecta</tp:taxon-name-part> <tp:taxon-name-part taxon-name-part-type="species">decorata</tp:taxon-name-part></tp:taxon-name></italic> Lundblad, 1933 <bold>91</bold> <italic><tp:taxon-name><tp:taxon-name-part taxon-name-part-type="genus">Micronecta</tp:taxon-name-part> <tp:taxon-name-part taxon-name-part-type="species">ludibunda</tp:taxon-name-part></tp:taxon-name></italic> Breddin, 1905 <bold>92</bold> <italic><tp:taxon-name><tp:taxon-name-part taxon-name-part-type="genus">Micronecta</tp:taxon-name-part> <tp:taxon-name-part taxon-name-part-type="species">lumutensis</tp:taxon-name-part></tp:taxon-name></italic> Chen, Nieser &amp; Lansbury, 2008 <bold>93</bold> <italic><tp:taxon-name><tp:taxon-name-part taxon-name-part-type="genus">Micronecta</tp:taxon-name-part> <tp:taxon-name-part taxon-name-part-type="species">liewi</tp:taxon-name-part></tp:taxon-name></italic> sp. n., paratype <bold>94</bold> <italic><tp:taxon-name><tp:taxon-name-part taxon-name-part-type="genus">Micronecta</tp:taxon-name-part> <tp:taxon-name-part taxon-name-part-type="species">lakimi</tp:taxon-name-part></tp:taxon-name></italic> sp. n., paratype <bold>95</bold> <italic><tp:taxon-name><tp:taxon-name-part taxon-name-part-type="genus">Micronecta</tp:taxon-name-part> <tp:taxon-name-part taxon-name-part-type="species">skutalis</tp:taxon-name-part></tp:taxon-name></italic> Nieser &amp; Chen, 1999 <bold>96</bold> <italic><tp:taxon-name><tp:taxon-name-part taxon-name-part-type="genus">Micronecta</tp:taxon-name-part> <tp:taxon-name-part taxon-name-part-type="species">kymatista</tp:taxon-name-part></tp:taxon-name></italic> Nieser &amp; Chen, 1999 <bold>97</bold> <italic><tp:taxon-name><tp:taxon-name-part taxon-name-part-type="genus">Micronecta</tp:taxon-name-part> <tp:taxon-name-part taxon-name-part-type="species">quadristrigata</tp:taxon-name-part></tp:taxon-name></italic> Breddin, 1905. Scale bars: 0.1 mm (<bold>90–96)</bold>; 0.05 mm (<bold>97</bold>).</p></caption><graphic xmlns:xlink="http://www.w3.org/1999/xlink" xlink:href="zookeys-501-027-g015.jpg" position="float" orientation="portrait" xlink:type="simple" id="oo_43020.jpg"/></fig></tp:treatment-sec></tp:taxon-treatment>
