# Supplementary material for: A review of Bornean Micronectidae (Hemiptera, Heteroptera, Nepomorpha) with descriptions of two new species from Sabah, Malaysia
Source: Zookeys. 2015 Apr 30;(501):27–62. doi: 10.3897/zookeys.501.9416 (PMC4432318; doi:10.3897/zookeys.501.9416)
Supplement: XML Treatment for Sigmonecta [file zookeys.501.9416-treatment10.xml]

<!DOCTYPE tp:taxon-treatment
  PUBLIC "-//TaxonX//DTD Taxonomic Treatment Publishing DTD v0 20100105//EN" "tax-treatment-NSO.dtd">
<tp:taxon-treatment xmlns:tp="http://www.plazi.org/taxpub"><tp:treatment-meta><kwd-group><label>Taxon classification</label><kwd><named-content content-type="kingdom">Animalia</named-content></kwd><kwd><named-content content-type="order">Hemiptera</named-content></kwd><kwd><named-content content-type="family">Micronectidae</named-content></kwd></kwd-group><mixed-citation publication-type="journal"><person-group><name><surname>Chen</surname><given-names>Ping-ping</given-names></name><name><surname>Nieser</surname><given-names>Nico</given-names></name><name><surname>Lapidin</surname><given-names>Johnny</given-names></name></person-group><article-title>A review of Bornean <tp:taxon-name><tp:taxon-name-part taxon-name-part-type="family">Micronectidae</tp:taxon-name-part></tp:taxon-name> (<tp:taxon-name><tp:taxon-name-part taxon-name-part-type="order">Hemiptera</tp:taxon-name-part></tp:taxon-name>, <tp:taxon-name><tp:taxon-name-part taxon-name-part-type="suborder">Heteroptera</tp:taxon-name-part></tp:taxon-name>, <tp:taxon-name><tp:taxon-name-part taxon-name-part-type="infraorder">Nepomorpha</tp:taxon-name-part></tp:taxon-name>) with descriptions of two new species from Sabah, Malaysia<xref ref-type="fn" rid="FN1"><sup>1</sup></xref></article-title><source>Zookeys</source><day>30</day><month>4</month><year>2015</year><volume>2015</volume><issue>501</issue><fpage>27</fpage><lpage>62</lpage><pub-id pub-id-type="doi">10.3897/zookeys.501.9416</pub-id></mixed-citation></tp:treatment-meta><tp:nomenclature><label>Subgenus</label><tp:taxon-name>
                        <tp:taxon-name-part taxon-name-part-type="subgenus">Sigmonecta</tp:taxon-name-part>
                    </tp:taxon-name><tp:taxon-authority>Wróblewski, 1962</tp:taxon-authority></tp:nomenclature><tp:treatment-sec sec-type="Type species"><title>Type species.</title><p><italic><tp:taxon-name><tp:taxon-name-part taxon-name-part-type="genus">Micronecta</tp:taxon-name-part> <tp:taxon-name-part taxon-name-part-type="species">quadristrigata</tp:taxon-name-part></tp:taxon-name></italic> Breddin, 1905, by monotypy.</p></tp:treatment-sec><tp:treatment-sec sec-type="Diagnosis"><title>Diagnosis.</title><p>Medium-sized to larger <italic><tp:taxon-name><tp:taxon-name-part taxon-name-part-type="genus">Micronecta</tp:taxon-name-part></tp:taxon-name></italic>, body length 2.2–3.2 mm. Males with process of abdominal sternite VII elongate, tongue-like, with a rounded tip (Figs <xref ref-type="fig" rid="F12">64</xref>, <xref ref-type="fig" rid="F12">65</xref>), and without larger bristles; strigil present; free lobe of tergite VIII sigmoid (Fig. <xref ref-type="fig" rid="F13">72</xref>); and left paramere with a sickle-shaped apex (Figs <xref ref-type="fig" rid="F14">87</xref>, <xref ref-type="fig" rid="F14">89</xref>).</p></tp:treatment-sec><tp:treatment-sec sec-type="Remarks"><title>Remarks.</title><p><xref ref-type="bibr" rid="B32">Wróblewski (1962</xref>: 176) erected <italic><tp:taxon-name><tp:taxon-name-part taxon-name-part-type="subgenus">Sigmonecta</tp:taxon-name-part></tp:taxon-name></italic> as a new subgenus for <italic><tp:taxon-name><tp:taxon-name-part taxon-name-part-type="genus">Micronecta</tp:taxon-name-part> <tp:taxon-name-part taxon-name-part-type="species">quadristrigata</tp:taxon-name-part></tp:taxon-name></italic> Breddin, 1905, without describing the subgenus. His comments were as follows: “I have already stressed in an earlier paper (<xref ref-type="bibr" rid="B31">Wróblewski 1960</xref>a) the isolated systematic position of <italic><tp:taxon-name><tp:taxon-name-part taxon-name-part-type="genus">Micronecta</tp:taxon-name-part> <tp:taxon-name-part taxon-name-part-type="species">quadristrigata</tp:taxon-name-part></tp:taxon-name></italic> Bred. Now I propose to place it in a separate, so far monotypic subgenus <tp:taxon-name><tp:taxon-name-part taxon-name-part-type="subgenus">Sigmonecta</tp:taxon-name-part></tp:taxon-name> subg. n., named so on account of the sigmoid outline of the eighth abdominal tergite in the males.”</p></tp:treatment-sec><tp:treatment-sec><!--Section generated to contain objects referenced in tp:taxon-treatment.--><fig id="F12" position="float" orientation="portrait"><label>Figures 58–65.</label><caption><p><italic><tp:taxon-name><tp:taxon-name-part taxon-name-part-type="genus">Micronecta</tp:taxon-name-part></tp:taxon-name></italic> spp., mediocaudal process of sternite VII, in ventral view: <bold>58</bold> <italic><tp:taxon-name><tp:taxon-name-part taxon-name-part-type="genus">Micronecta</tp:taxon-name-part> <tp:taxon-name-part taxon-name-part-type="species">decorata</tp:taxon-name-part></tp:taxon-name></italic> Lundblad, 1933 <bold>59</bold> <italic><tp:taxon-name><tp:taxon-name-part taxon-name-part-type="genus">Micronecta</tp:taxon-name-part> <tp:taxon-name-part taxon-name-part-type="species">ludibunda</tp:taxon-name-part></tp:taxon-name></italic>  Breddin, 1905 <bold>60</bold> <italic><tp:taxon-name><tp:taxon-name-part taxon-name-part-type="genus">Micronecta</tp:taxon-name-part> <tp:taxon-name-part taxon-name-part-type="species">lumutensis</tp:taxon-name-part></tp:taxon-name></italic>  Chen, Nieser &amp; Lansbury, 2008 <bold>61</bold> <italic><tp:taxon-name><tp:taxon-name-part taxon-name-part-type="genus">Micronecta</tp:taxon-name-part> <tp:taxon-name-part taxon-name-part-type="species">liewi</tp:taxon-name-part></tp:taxon-name></italic> sp. n., paratype <bold>62</bold> <italic><tp:taxon-name><tp:taxon-name-part taxon-name-part-type="genus">Micronecta</tp:taxon-name-part> <tp:taxon-name-part taxon-name-part-type="species">lakimi</tp:taxon-name-part></tp:taxon-name></italic> sp. n., paratype <bold>63</bold> <italic><tp:taxon-name><tp:taxon-name-part taxon-name-part-type="genus">Micronecta</tp:taxon-name-part> <tp:taxon-name-part taxon-name-part-type="species">skutalis</tp:taxon-name-part></tp:taxon-name></italic> Nieser &amp; Chen, 1999 <bold>64</bold> <italic><tp:taxon-name><tp:taxon-name-part taxon-name-part-type="genus">Micronecta</tp:taxon-name-part> <tp:taxon-name-part taxon-name-part-type="species">kymatista</tp:taxon-name-part></tp:taxon-name></italic> Nieser &amp; Chen, 1999 <bold>65</bold> <italic><tp:taxon-name><tp:taxon-name-part taxon-name-part-type="genus">Micronecta</tp:taxon-name-part> <tp:taxon-name-part taxon-name-part-type="species">quadristrigata</tp:taxon-name-part></tp:taxon-name></italic> Breddin, 1905. Scale bars: 0.1 mm (<bold>58–64</bold>); 0.05 mm (<bold>65</bold>).</p></caption><graphic xmlns:xlink="http://www.w3.org/1999/xlink" xlink:href="zookeys-501-027-g012.jpg" position="float" orientation="portrait" xlink:type="simple" id="oo_43017.jpg"/></fig><fig id="F13" position="float" orientation="portrait"><label>Figures 66–73.</label><caption><p><italic><tp:taxon-name><tp:taxon-name-part taxon-name-part-type="genus">Micronecta</tp:taxon-name-part></tp:taxon-name></italic> spp., free lobe at right side of tergite VIII, in dorsal view: <bold>66</bold> <italic><tp:taxon-name><tp:taxon-name-part taxon-name-part-type="genus">Micronecta</tp:taxon-name-part> <tp:taxon-name-part taxon-name-part-type="species">decorata</tp:taxon-name-part></tp:taxon-name></italic> Lundblad, 1933 <bold>67</bold> <italic><tp:taxon-name><tp:taxon-name-part taxon-name-part-type="genus">Micronecta</tp:taxon-name-part> <tp:taxon-name-part taxon-name-part-type="species">ludibunda</tp:taxon-name-part></tp:taxon-name></italic> Breddin, 1905 <bold>68</bold> <italic><tp:taxon-name><tp:taxon-name-part taxon-name-part-type="genus">Micronecta</tp:taxon-name-part> <tp:taxon-name-part taxon-name-part-type="species">lumutensis</tp:taxon-name-part></tp:taxon-name></italic> Chen, Nieser &amp; Lansbury, 2008 <bold>69</bold> <italic><tp:taxon-name><tp:taxon-name-part taxon-name-part-type="genus">Micronecta</tp:taxon-name-part> <tp:taxon-name-part taxon-name-part-type="species">liewi</tp:taxon-name-part></tp:taxon-name></italic> sp. n., paratype <bold>70</bold> <italic><tp:taxon-name><tp:taxon-name-part taxon-name-part-type="genus">Micronecta</tp:taxon-name-part> <tp:taxon-name-part taxon-name-part-type="species">lakimi</tp:taxon-name-part></tp:taxon-name></italic> sp. n., paratype <bold>71</bold> <italic><tp:taxon-name><tp:taxon-name-part taxon-name-part-type="genus">Micronecta</tp:taxon-name-part> <tp:taxon-name-part taxon-name-part-type="species">skutalis</tp:taxon-name-part></tp:taxon-name></italic> Nieser &amp; Chen, 1999 <bold>72</bold> <italic><tp:taxon-name><tp:taxon-name-part taxon-name-part-type="genus">Micronecta</tp:taxon-name-part> <tp:taxon-name-part taxon-name-part-type="species">kymatista</tp:taxon-name-part></tp:taxon-name></italic> Nieser &amp; Chen, 1999 (scale 0.2 mm) <bold>73</bold> <italic><tp:taxon-name><tp:taxon-name-part taxon-name-part-type="genus">Micronecta</tp:taxon-name-part> <tp:taxon-name-part taxon-name-part-type="species">quadristrigata</tp:taxon-name-part></tp:taxon-name></italic> Breddin, 1905. Scale bars: 0.01 mm (<bold>66–71, 73</bold>); 0.2 mm (<bold>72</bold>).</p></caption><graphic xmlns:xlink="http://www.w3.org/1999/xlink" xlink:href="zookeys-501-027-g013.jpg" position="float" orientation="portrait" xlink:type="simple" id="oo_43018.jpg"/></fig><fig id="F14" position="float" orientation="portrait"><label>Figures 74–89.</label><caption><p><italic><tp:taxon-name><tp:taxon-name-part taxon-name-part-type="genus">Micronecta</tp:taxon-name-part></tp:taxon-name></italic> spp., parameres: <bold>74, 76, 78, 80, 82, 84, 86, 88:</bold> right parameres in external view; <bold>75, 77, 79, 81, 83, 85, 87, 89:</bold> left parameres. <bold>74–75</bold> <italic><tp:taxon-name><tp:taxon-name-part taxon-name-part-type="genus">Micronecta</tp:taxon-name-part> <tp:taxon-name-part taxon-name-part-type="species">decorata</tp:taxon-name-part></tp:taxon-name></italic> Lundblad, 1933 <bold>76–77</bold> <italic><tp:taxon-name><tp:taxon-name-part taxon-name-part-type="genus">Micronecta</tp:taxon-name-part> <tp:taxon-name-part taxon-name-part-type="species">ludibunda</tp:taxon-name-part></tp:taxon-name></italic>  Breddin, 1905 <bold>78–79</bold> <italic><tp:taxon-name><tp:taxon-name-part taxon-name-part-type="genus">Micronecta</tp:taxon-name-part> <tp:taxon-name-part taxon-name-part-type="species">lumutensis</tp:taxon-name-part></tp:taxon-name></italic>  Chen, Nieser &amp; Lansbury, 2008 <bold>80–81</bold> <italic><tp:taxon-name><tp:taxon-name-part taxon-name-part-type="genus">Micronecta</tp:taxon-name-part> <tp:taxon-name-part taxon-name-part-type="species">lakimi</tp:taxon-name-part></tp:taxon-name></italic> sp. n., paratype <bold>82–83</bold> <italic><tp:taxon-name><tp:taxon-name-part taxon-name-part-type="genus">Micronecta</tp:taxon-name-part> <tp:taxon-name-part taxon-name-part-type="species">liewi</tp:taxon-name-part></tp:taxon-name></italic> sp. n., paratype <bold>84–85</bold> <italic><tp:taxon-name><tp:taxon-name-part taxon-name-part-type="genus">Micronecta</tp:taxon-name-part> <tp:taxon-name-part taxon-name-part-type="species">skutalis</tp:taxon-name-part></tp:taxon-name></italic> Nieser &amp; Chen, 1999 <bold>86–87</bold> <italic><tp:taxon-name><tp:taxon-name-part taxon-name-part-type="genus">Micronecta</tp:taxon-name-part> <tp:taxon-name-part taxon-name-part-type="species">kymatista</tp:taxon-name-part></tp:taxon-name></italic> Nieser &amp; Chen, 1999 <bold>88–89</bold> <italic><tp:taxon-name><tp:taxon-name-part taxon-name-part-type="genus">Micronecta</tp:taxon-name-part> <tp:taxon-name-part taxon-name-part-type="species">quadristrigata</tp:taxon-name-part></tp:taxon-name></italic> Breddin, 1905. Scale bars: 0.1 mm.</p></caption><graphic xmlns:xlink="http://www.w3.org/1999/xlink" xlink:href="zookeys-501-027-g014.jpg" position="float" orientation="portrait" xlink:type="simple" id="oo_43019.jpg"/></fig></tp:treatment-sec><ref-list><ref id="B32"><mixed-citation xmlns:xlink="http://www.w3.org/1999/xlink" xlink:type="simple"><person-group><name name-style="western"><surname>Wróblewski</surname><given-names>A</given-names></name></person-group> (<year>1962</year>) <article-title>Notes on <tp:taxon-name><tp:taxon-name-part taxon-name-part-type="subfamily">Micronectinae</tp:taxon-name-part></tp:taxon-name> from Viêt–Nam (<tp:taxon-name><tp:taxon-name-part taxon-name-part-type="suborder">Heteroptera</tp:taxon-name-part></tp:taxon-name>, <tp:taxon-name><tp:taxon-name-part taxon-name-part-type="family">Corixidae</tp:taxon-name-part></tp:taxon-name>).</article-title><source>Bulletin de l´Académie Polonaise des Sciences Cl. II</source><volume>10</volume>: <fpage>175</fpage>–<lpage>180</lpage>.</mixed-citation></ref><ref id="B31"><mixed-citation xmlns:xlink="http://www.w3.org/1999/xlink" xlink:type="simple"><person-group><name name-style="western"><surname>Wróblewski</surname><given-names>A</given-names></name></person-group> (<year>1960</year>) <article-title>Notes on some Asiatic species of the genus <italic><tp:taxon-name><tp:taxon-name-part taxon-name-part-type="genus">Micronecta</tp:taxon-name-part></tp:taxon-name></italic> Kirk. (<tp:taxon-name><tp:taxon-name-part taxon-name-part-type="suborder">Heteroptera</tp:taxon-name-part></tp:taxon-name>, <tp:taxon-name><tp:taxon-name-part taxon-name-part-type="family">Corixidae</tp:taxon-name-part></tp:taxon-name>).</article-title><source>Annales Zoologici, Warszawa</source><volume>18</volume>: <fpage>301</fpage>–<lpage>322</lpage>.</mixed-citation></ref></ref-list></tp:taxon-treatment>
