# Supplementary material for: A review of Bornean Micronectidae (Hemiptera, Heteroptera, Nepomorpha) with descriptions of two new species from Sabah, Malaysia
Source: Zookeys. 2015 Apr 30;(501):27–62. doi: 10.3897/zookeys.501.9416 (PMC4432318; doi:10.3897/zookeys.501.9416)
Supplement: XML Treatment for Micronecta (Sigmonecta) quadristrigata [file zookeys.501.9416-treatment12.xml]

<!DOCTYPE tp:taxon-treatment
  PUBLIC "-//TaxonX//DTD Taxonomic Treatment Publishing DTD v0 20100105//EN" "tax-treatment-NSO.dtd">
<tp:taxon-treatment xmlns:tp="http://www.plazi.org/taxpub"><tp:treatment-meta><kwd-group><label>Taxon classification</label><kwd><named-content content-type="kingdom">Animalia</named-content></kwd><kwd><named-content content-type="order">Hemiptera</named-content></kwd><kwd><named-content content-type="family">Micronectidae</named-content></kwd></kwd-group><mixed-citation publication-type="journal"><person-group><name><surname>Chen</surname><given-names>Ping-ping</given-names></name><name><surname>Nieser</surname><given-names>Nico</given-names></name><name><surname>Lapidin</surname><given-names>Johnny</given-names></name></person-group><article-title>A review of Bornean <tp:taxon-name><tp:taxon-name-part taxon-name-part-type="family">Micronectidae</tp:taxon-name-part></tp:taxon-name> (<tp:taxon-name><tp:taxon-name-part taxon-name-part-type="order">Hemiptera</tp:taxon-name-part></tp:taxon-name>, <tp:taxon-name><tp:taxon-name-part taxon-name-part-type="suborder">Heteroptera</tp:taxon-name-part></tp:taxon-name>, <tp:taxon-name><tp:taxon-name-part taxon-name-part-type="infraorder">Nepomorpha</tp:taxon-name-part></tp:taxon-name>) with descriptions of two new species from Sabah, Malaysia<xref ref-type="fn" rid="FN1"><sup>1</sup></xref></article-title><source>Zookeys</source><day>30</day><month>4</month><year>2015</year><volume>2015</volume><issue>501</issue><fpage>27</fpage><lpage>62</lpage><pub-id pub-id-type="doi">10.3897/zookeys.501.9416</pub-id></mixed-citation></tp:treatment-meta><tp:nomenclature><tp:taxon-name>
                        <tp:taxon-name-part taxon-name-part-type="genus">Micronecta</tp:taxon-name-part>
                        (<tp:taxon-name-part taxon-name-part-type="subgenus">Sigmonecta</tp:taxon-name-part>)
                        <tp:taxon-name-part taxon-name-part-type="species">quadristrigata</tp:taxon-name-part>
                    </tp:taxon-name><tp:taxon-authority>Breddin, 1905</tp:taxon-authority><tp:taxon-status xmlns:xlink="http://www.w3.org/1999/xlink" xlink:type="simple">new record for Borneo</tp:taxon-status><xref ref-type="fig" rid="F3">Figs 5</xref><xref ref-type="fig" rid="F3">, 9</xref><xref ref-type="fig" rid="F6">, 21</xref><xref ref-type="fig" rid="F7">, 23</xref><xref ref-type="fig" rid="F8">, 29</xref><xref ref-type="fig" rid="F9">, 42</xref><xref ref-type="fig" rid="F10">, 50</xref><xref ref-type="fig" rid="F11">, 57</xref><xref ref-type="fig" rid="F12">, 65</xref><xref ref-type="fig" rid="F13">, 73</xref><xref ref-type="fig" rid="F14">, 88</xref><xref ref-type="fig" rid="F14">, 89</xref><xref ref-type="fig" rid="F15">, 97</xref><!--PageBreak--><!--PageBreak--><tp:nomenclature-citation-list><tp:nomenclature-citation><tp:taxon-name><tp:taxon-name-part taxon-name-part-type="genus">Micronecta</tp:taxon-name-part> <tp:taxon-name-part taxon-name-part-type="species">quadristrigata</tp:taxon-name-part></tp:taxon-name><comment> Breddin, 1905a: 57 (original description).</comment></tp:nomenclature-citation><tp:nomenclature-citation><tp:taxon-name><tp:taxon-name-part taxon-name-part-type="genus">Micronecta</tp:taxon-name-part> <tp:taxon-name-part taxon-name-part-type="species">quadristrigata</tp:taxon-name-part></tp:taxon-name><comment>: <xref ref-type="bibr" rid="B3">Breddin 1905b</xref>: 156–157 (extensive description).</comment></tp:nomenclature-citation><tp:nomenclature-citation><tp:taxon-name><tp:taxon-name-part taxon-name-part-type="genus">Micronecta</tp:taxon-name-part> <tp:taxon-name-part taxon-name-part-type="species">quadristrigata</tp:taxon-name-part></tp:taxon-name><comment>: <xref ref-type="bibr" rid="B20">Lundblad 1933</xref>: 87–191 (redescription).</comment></tp:nomenclature-citation><tp:nomenclature-citation><tp:taxon-name><tp:taxon-name-part taxon-name-part-type="genus">Micronecta</tp:taxon-name-part> <tp:taxon-name-part taxon-name-part-type="species">quadristrigata</tp:taxon-name-part></tp:taxon-name><comment>: <xref ref-type="bibr" rid="B31">Wróblewski 1960</xref>: 301–304 (additional distributional and morphological notes).</comment></tp:nomenclature-citation><!--PageBreak--><tp:nomenclature-citation><tp:taxon-name><tp:taxon-name-part taxon-name-part-type="genus">Micronecta</tp:taxon-name-part> (<tp:taxon-name-part taxon-name-part-type="subgenus">Sigmonecta</tp:taxon-name-part>) <tp:taxon-name-part taxon-name-part-type="species">quadristrigata</tp:taxon-name-part></tp:taxon-name><comment>: <xref ref-type="bibr" rid="B32">Wróblewski 1962</xref>: 176 (introducing subgenus).</comment></tp:nomenclature-citation><tp:nomenclature-citation><tp:taxon-name><tp:taxon-name-part taxon-name-part-type="genus">Micronecta</tp:taxon-name-part> <tp:taxon-name-part taxon-name-part-type="species">quadristrigata</tp:taxon-name-part></tp:taxon-name><comment>: <xref ref-type="bibr" rid="B35">Wróblewski 1968</xref>: 776 (checklist).</comment></tp:nomenclature-citation><tp:nomenclature-citation><tp:taxon-name><tp:taxon-name-part taxon-name-part-type="genus">Micronecta</tp:taxon-name-part> <tp:taxon-name-part taxon-name-part-type="species">quadristrigata</tp:taxon-name-part></tp:taxon-name><comment>: <xref ref-type="bibr" rid="B36">Wróblewski 1972</xref>: 29–133 (redefinition of species).</comment></tp:nomenclature-citation><tp:nomenclature-citation><tp:taxon-name><tp:taxon-name-part taxon-name-part-type="genus">Micronecta</tp:taxon-name-part> (<tp:taxon-name-part taxon-name-part-type="subgenus">Sigmonecta</tp:taxon-name-part>) <tp:taxon-name-part taxon-name-part-type="species">quadristrigata</tp:taxon-name-part></tp:taxon-name><comment>: <xref ref-type="bibr" rid="B13">Jansson 1995</xref>: 34 (catalogue).</comment></tp:nomenclature-citation><tp:nomenclature-citation><tp:taxon-name><tp:taxon-name-part taxon-name-part-type="genus">Micronecta</tp:taxon-name-part> <tp:taxon-name-part taxon-name-part-type="species">quadristrigata</tp:taxon-name-part></tp:taxon-name><comment> Cassis &amp; Goss, 1995: 69 (distribution in Australia)</comment></tp:nomenclature-citation><tp:nomenclature-citation><tp:taxon-name><tp:taxon-name-part taxon-name-part-type="genus">Micronecta</tp:taxon-name-part> <tp:taxon-name-part taxon-name-part-type="species">quadristrigata</tp:taxon-name-part></tp:taxon-name><comment>: <xref ref-type="bibr" rid="B23">Nieser and Chen 1999</xref>: 80 [recorded from Indonesia (Sulawesi) and Philippines (Mindanao)].</comment></tp:nomenclature-citation><tp:nomenclature-citation><tp:taxon-name><tp:taxon-name-part taxon-name-part-type="genus">Micronecta</tp:taxon-name-part> <tp:taxon-name-part taxon-name-part-type="species">quadristrigata</tp:taxon-name-part></tp:taxon-name><comment>: <xref ref-type="bibr" rid="B6">Chen et al. 2005</xref>: 420 (checklist).</comment></tp:nomenclature-citation><tp:nomenclature-citation><tp:taxon-name><tp:taxon-name-part taxon-name-part-type="genus">Micronecta</tp:taxon-name-part> <tp:taxon-name-part taxon-name-part-type="species">quadristrigata</tp:taxon-name-part></tp:taxon-name><comment>: <xref ref-type="bibr" rid="B28">Tinerella 2008</xref>: 39–145 [distribution in New Guinea Island, record from Indonesia (Moluccas)].</comment></tp:nomenclature-citation><tp:nomenclature-citation><tp:taxon-name><tp:taxon-name-part taxon-name-part-type="genus">Micronecta</tp:taxon-name-part> (<tp:taxon-name-part taxon-name-part-type="subgenus">Sigmonecta</tp:taxon-name-part>) <tp:taxon-name-part taxon-name-part-type="species">quadristrigata</tp:taxon-name-part></tp:taxon-name><comment>: <xref ref-type="bibr" rid="B19">Linnavuori et al 2011</xref>: 77–178 (record from United Arab Emirates).</comment></tp:nomenclature-citation><tp:nomenclature-citation><tp:taxon-name><tp:taxon-name-part taxon-name-part-type="genus">Micronecta</tp:taxon-name-part> <tp:taxon-name-part taxon-name-part-type="species">quadristrigata</tp:taxon-name-part></tp:taxon-name><comment>: <xref ref-type="bibr" rid="B29">Tinerella 2013</xref>: 102 (redescription, additional records in Australia).</comment></tp:nomenclature-citation><tp:nomenclature-citation><tp:taxon-name>
                        <tp:taxon-name-part taxon-name-part-type="genus">Micronecta</tp:taxon-name-part>
                        (<tp:taxon-name-part taxon-name-part-type="subgenus">Sigmonecta</tp:taxon-name-part>)
                        <tp:taxon-name-part taxon-name-part-type="species">quadristrigata</tp:taxon-name-part>
                    </tp:taxon-name><comment>For a discussion on the status of <italic><tp:taxon-name><tp:taxon-name-part taxon-name-part-type="genus">Micronecta</tp:taxon-name-part> <tp:taxon-name-part taxon-name-part-type="species">minthe</tp:taxon-name-part></tp:taxon-name></italic> Distant, 1911, which is considered by some authors as a subspecies or synonym of <italic><tp:taxon-name><tp:taxon-name-part taxon-name-part-type="genus">Micronecta</tp:taxon-name-part> <tp:taxon-name-part taxon-name-part-type="species">quadristrigata</tp:taxon-name-part></tp:taxon-name></italic>, see <xref ref-type="bibr" rid="B13">Jansson (1995)</xref> and <xref ref-type="bibr" rid="B36">Wróblewski (1972a)</xref>.</comment></tp:nomenclature-citation><!--PageBreak--></tp:nomenclature-citation-list></tp:nomenclature><tp:treatment-sec sec-type="Type material examined"><title>Type material examined.</title><p>Syntype, INDONESIA: “Kotype; Djokjokarta (= Yogyakarta), <bold>Java</bold>, K. Kraepelin; leg. 18.III.1904, ded. 8.VI.1904; Breddin determ.; Lundblad revid. 1934”, 1f (ZMUH); syntype, INDONESIA: “Kotype; Buitenzorg (= Bogor)”, 1m 1f (ZMUH).</p></tp:treatment-sec><tp:treatment-sec sec-type="Additional material examined"><title>Additional material examined.</title><p>MALAYSIA: Sabah: Kota Belud Dist., Mt. Kinabalu, pond at Kampong Kiau, <named-content xmlns:xlink="http://www.w3.org/1999/xlink" content-type="dwc:verbatimCoordinates" xlink:type="simple">06°01.48'N, 116°29.14'E</named-content>, 1003 m a.s.l., 15.ix.2012, leg. P. Chen, N. Nieser &amp; J. Lapidin, CN1273, 9 males, 15 females; Sabah, Kota Belud Dist., Mt. Kinabalu, Kota Belud, Head Quarter of Kinabalu Park, tributary of Sungai Kadamaian, <named-content xmlns:xlink="http://www.w3.org/1999/xlink" content-type="dwc:verbatimCoordinates" xlink:type="simple">06°02.09'N, 116°29.39'E</named-content>, 1410 m. a.s.l., 16.ix.2012, leg. P. Chen, N. Nieser &amp; J. Lapidin, CN1275, 2 males; all macropterous (NCTN).</p></tp:treatment-sec><tp:treatment-sec sec-type="Redescription"><title>Redescription.</title><p>Macropterous form. Generally a medium-sized to quite large (body length reported 2.2–3.2, most specimens 2.5–3.0), yellowish to light-brown species, with four variable, indistinct, longitudinal, brown stripes on corium.</p><p><italic>Dimensions</italic>. Length: male 2.2–2.9, female 2.5–3.2; width: male 1.07–1.15, female 1.12–1.37; diatone: male 0.83–1.12, female 0.87–1.18; width of pronotum: male 0.82–1.11, female 0.86–1.17; ocular index: male 1.20–1.55, female 1.17–2.16. Body length two and a quarter times maximal width (male 2.46/1.10, female 2.79/1.22). Head slightly wider than pronotum (male 0.89/0.88, female 0.99/0.98), synthlipsis 1.4–1.5 times as wide as the posterior margin of an eye.</p><p><italic>Colour</italic>. Frons and vertex sordid yellow, eyes grayish. Pronotum light brown, virtually unmarked in most specimens, in some specimens, with two indistinct, usually interrupted transverse stripes, posterior margin with a poorly defined yellowish stripe. Hemelytra sordid yellow to light brown, clavus with a darker medium-brown stripe along the claval suture, and a smaller medium-brown streak near the inner angle; corium typically with four interrupted, longitudinal, medium- brown stripes (Figs <xref ref-type="fig" rid="F6">21</xref>, <xref ref-type="fig" rid="F7">23</xref>, <xref ref-type="fig" rid="F8">29</xref>), embolium with four black spots; right membrane poorly delimited from the corium, with the same colour and texture but without darker stripes; left membrane more distinctly separated from corium, hyaline and more membranous than the corium. Venter, thorax, and legs pale yellow, abdomen yellowish to light brown.</p><p><italic>Pronotum</italic> well developed, dorsally convex with lateral margins straight or more or less truncate (Fig. <xref ref-type="fig" rid="F6">21</xref>), slightly over 2.5 times as wide as long (W/L male 0.88/0.34, female 0.98/0.37). Hemelytra smooth, beset with numerous small but distinct spinules. Spines laterally on abdominal segments: V with three short and one longer stout spine; VI with two short and two long spines; VII four short and one long stout spine; VIII with six short to longer, stout spines and one long hair-like bristle.</p><p><italic>Leg</italic>. Length of leg segments: fore leg: male: femur 0.38, tibia 0.16, pala 0.16; female: femur 0.38, tibiotarsus 0.36; middle leg: male: femur 0.89, tibia 0.26, tarsus 0.38, claw 0.34, female; femur 0.98, tibia 0.28, tarsus 0.41, claw 0.3; hind leg: male: femur 0.58, tibia 0.42, tarsus I 0.42, tarsus II 0.19, claw 0.10; female: femur 0.62, tibia 0.46, tarsus I 0.46, tarsus II 0.21, claw 0.12. Palmar bristles: 14 to 15 in upper row, 11 to 12 in lower row.</p><!--PageBreak--><p><italic>Male</italic>. Fore femur (Fig. <xref ref-type="fig" rid="F9">42</xref>) with a pair of pegs in proximal third, two (in some specimens only one) small pegs about midway dorsally and a small peg dorsodistally; tibia with a larger peg subventrally on apical third and two small dorsoapical pegs; pala with four long dorsal hairs, distal bristle of lower row much stouter and longer than other lower bristles. Claw plump, clavate. Dorsum of abdomen: prestrigilar lobe with a short, broadly rounded apex, strigil (Fig. <xref ref-type="fig" rid="F11">57</xref>) sub-oval, comb with about 25 long teeth, free lobe of left part of tergite VIII (Fig. <xref ref-type="fig" rid="F13">73</xref>) sigmoid-shaped. Left paramere (Fig. <xref ref-type="fig" rid="F14">89</xref>) with a wide shaft, apex sickle-shaped; right paramere in lateral view (Fig. <xref ref-type="fig" rid="F14">88</xref>) with an evenly curved shaft, basal lobe strongly developed with about 50 stridulatory ridges; in dorsolateral view, the shaft is somewhat sinuous. Mediocaudal lobe of sternite VII (Fig. <xref ref-type="fig" rid="F12">65</xref>), long, with apical part elongate and obtusely rounded apically, without larger bristles.</p><p><italic>Female</italic>. Fore femur with the same general arrangement of pegs and setae as in male. The seminal capsule of spermatheca elongate-clavate (Fig. <xref ref-type="fig" rid="F15">97</xref>).</p></tp:treatment-sec><tp:treatment-sec sec-type="Notes"><title>Notes.</title><p><italic><tp:taxon-name><tp:taxon-name-part taxon-name-part-type="genus">Micronecta</tp:taxon-name-part> <tp:taxon-name-part taxon-name-part-type="species">quadristrigata</tp:taxon-name-part></tp:taxon-name></italic> might have an even broader range of size variation. <xref ref-type="bibr" rid="B31">Wróblewski (1960a)</xref> reported that females had a length up to 3.3 mm from Hong Kong, and <xref ref-type="bibr" rid="B17">Leong (1966)</xref> measured females with a length up to 3.4 mm from the Malay Peninsula. However, we have never seen specimens with a length over 3.1 mm.</p></tp:treatment-sec><tp:treatment-sec sec-type="Comparative notes"><title>Comparative notes.</title><p>See discussion under <italic><tp:taxon-name><tp:taxon-name-part taxon-name-part-type="genus">Micronecta</tp:taxon-name-part> <tp:taxon-name-part taxon-name-part-type="species">kymatista</tp:taxon-name-part></tp:taxon-name></italic>.</p><!--PageBreak--></tp:treatment-sec><tp:treatment-sec sec-type="Habitat"><title>Habitat.</title><p>Various stagnant and slowly flowing waters, especially in agricultural fields, including rice fields.</p></tp:treatment-sec><tp:treatment-sec sec-type="Distribution"><title>Distribution.</title><p>Widely spread through South and Southeast Asia to Hong Kong and Taiwan, and through Indonesia to the Philippines, New Guinea, and N. Australia; United Arab Emirates (<xref ref-type="bibr" rid="B19">Linnavuori et al 2011</xref>), Iran (<xref ref-type="bibr" rid="B31">Wróblewski 1960</xref>), India (<xref ref-type="bibr" rid="B12">Hutchinson 1940</xref>), <!--PageBreak-->Sri Lanka (<xref ref-type="bibr" rid="B33">Wróblewski 1964</xref>), Thailand (<xref ref-type="bibr" rid="B36">Wróblewski 1972</xref>), Vietnam (<xref ref-type="bibr" rid="B32">Wróblewski 1962</xref>), southern China, including Taiwan (<xref ref-type="bibr" rid="B35">Wróblewski 1968</xref>, <xref ref-type="bibr" rid="B36">1972</xref>), West Malaysia (<xref ref-type="bibr" rid="B17">Leong 1966</xref>), Indonesia (<xref ref-type="bibr" rid="B2">Breddin 1905a</xref>, <xref ref-type="bibr" rid="B20">Lundblad 1933</xref>, <xref ref-type="bibr" rid="B23">Nieser and Chen 1999</xref>, <xref ref-type="bibr" rid="B29">Tinerella 2013</xref>), Philippines (<xref ref-type="bibr" rid="B26">Polhemus and Reisen 1976</xref>, <xref ref-type="bibr" rid="B23">Nieser and Chen 1999</xref>), New Guinea (<xref ref-type="bibr" rid="B28">Tinerella 2008</xref>), and Australia (<xref ref-type="bibr" rid="B4">Cassis and Gross 1995</xref>, <xref ref-type="bibr" rid="B29">Tinerella 2013</xref>).</p><!--PageBreak--></tp:treatment-sec><tp:treatment-sec><!--Section generated to contain objects referenced in tp:taxon-treatment.--><fig id="F3" position="float" orientation="portrait"><label>Figures 5–10.</label><caption><p><bold>5–7, 10</bold> <italic><tp:taxon-name><tp:taxon-name-part taxon-name-part-type="genus">Micronecta</tp:taxon-name-part></tp:taxon-name></italic> sp. diagrammatical illustrations of morphological terms used in the text: <bold>5</bold> head in frontal view <bold>6</bold> head in dorsal view <bold>7</bold> fore leg <bold>8–9</bold> <italic><tp:taxon-name><tp:taxon-name-part taxon-name-part-type="genus">Micronecta</tp:taxon-name-part></tp:taxon-name></italic> spp. right part of tergite VIII of males, in dorsal view, scale 0.1 mm: <bold>8</bold> <italic><tp:taxon-name><tp:taxon-name-part taxon-name-part-type="genus">Micronecta</tp:taxon-name-part> <tp:taxon-name-part taxon-name-part-type="species">kymatista</tp:taxon-name-part></tp:taxon-name></italic> Nieser &amp; Chen, 1999 <bold>9</bold> <italic><tp:taxon-name><tp:taxon-name-part taxon-name-part-type="genus">Micronecta</tp:taxon-name-part> <tp:taxon-name-part taxon-name-part-type="species">quadristrigata</tp:taxon-name-part></tp:taxon-name></italic> Breddin, 1905 <bold>10</bold> <italic><tp:taxon-name><tp:taxon-name-part taxon-name-part-type="genus">Micronecta</tp:taxon-name-part></tp:taxon-name></italic> sp. schematic dorsal view of male abdominal segments.</p></caption><graphic xmlns:xlink="http://www.w3.org/1999/xlink" xlink:href="zookeys-501-027-g003.jpg" position="float" orientation="portrait" xlink:type="simple" id="oo_43008.jpg"/></fig><fig id="F6" position="float" orientation="portrait"><label>Figures 14–21.</label><caption><p>Habitus of <italic><tp:taxon-name><tp:taxon-name-part taxon-name-part-type="genus">Micronecta</tp:taxon-name-part></tp:taxon-name></italic> spp., in dorsal view, legs omitted: <bold>14</bold> <italic><tp:taxon-name><tp:taxon-name-part taxon-name-part-type="genus">Micronecta</tp:taxon-name-part> <tp:taxon-name-part taxon-name-part-type="species">decorata</tp:taxon-name-part></tp:taxon-name></italic> Lundblad, 1933, macropterous male, body length 2.38 mm <bold>15</bold> <italic><tp:taxon-name><tp:taxon-name-part taxon-name-part-type="genus">Micronecta</tp:taxon-name-part> <tp:taxon-name-part taxon-name-part-type="species">ludibunda</tp:taxon-name-part></tp:taxon-name></italic>  Breddin, 1905, brachypterous male, body length 2.32 mm <bold>16</bold> <italic><tp:taxon-name><tp:taxon-name-part taxon-name-part-type="genus">Micronecta</tp:taxon-name-part> <tp:taxon-name-part taxon-name-part-type="species">lumutensis</tp:taxon-name-part></tp:taxon-name></italic> Chen, Nieser &amp; Lansbury, 2008, paratype, macropterous male, body length 1.40 mm <bold>17</bold> <italic><tp:taxon-name><tp:taxon-name-part taxon-name-part-type="genus">Micronecta</tp:taxon-name-part> <tp:taxon-name-part taxon-name-part-type="species">liewi</tp:taxon-name-part></tp:taxon-name></italic> sp. n., paratype, macropterous male, body length 1.77 mm <bold>18</bold> <tp:taxon-name><tp:taxon-name-part taxon-name-part-type="genus">Micronecta</tp:taxon-name-part> (<tp:taxon-name-part taxon-name-part-type="subgenus">Micronecta</tp:taxon-name-part>) <tp:taxon-name-part taxon-name-part-type="species">lakimi</tp:taxon-name-part></tp:taxon-name> sp. n., paratype, macropterous male, body length 2.12 mm <bold>19</bold> <italic><tp:taxon-name><tp:taxon-name-part taxon-name-part-type="genus">Micronecta</tp:taxon-name-part> <tp:taxon-name-part taxon-name-part-type="species">skutalis</tp:taxon-name-part></tp:taxon-name></italic> Nieser &amp; Chen, 1999, paratype, macropterous male (membrane rolled partly inward), body length 1.58 mm <bold>20</bold> <italic><tp:taxon-name><tp:taxon-name-part taxon-name-part-type="genus">Micronecta</tp:taxon-name-part> <tp:taxon-name-part taxon-name-part-type="species">kymatista</tp:taxon-name-part></tp:taxon-name></italic> Nieser &amp; Chen, 1999, paratype, macropterous male, body length 2.80 mm <bold>21</bold> <italic><tp:taxon-name><tp:taxon-name-part taxon-name-part-type="genus">Micronecta</tp:taxon-name-part> <tp:taxon-name-part taxon-name-part-type="species">quadristrigata</tp:taxon-name-part></tp:taxon-name></italic> Breddin, 1905, macropterous male, body length 2.88 mm.</p></caption><graphic xmlns:xlink="http://www.w3.org/1999/xlink" xlink:href="zookeys-501-027-g006.jpg" position="float" orientation="portrait" xlink:type="simple" id="oo_43011.jpg"/></fig><fig id="F7" position="float" orientation="portrait"><label>Figures 22–23.</label><caption><p>The syntypes in ZMUH, Germany: <bold>22</bold> <italic><tp:taxon-name><tp:taxon-name-part taxon-name-part-type="genus">Micronecta</tp:taxon-name-part> <tp:taxon-name-part taxon-name-part-type="species">ludibunda</tp:taxon-name-part></tp:taxon-name></italic> Breddin, 1905, syntype, brachypterous female, body length 1.80 mm <bold>23</bold> <italic><tp:taxon-name><tp:taxon-name-part taxon-name-part-type="genus">Micronecta</tp:taxon-name-part> <tp:taxon-name-part taxon-name-part-type="species">quadristrigata</tp:taxon-name-part></tp:taxon-name></italic> Breddin, 1905, syntype, macropterous female, body length 2.85 mm.</p></caption><graphic xmlns:xlink="http://www.w3.org/1999/xlink" xlink:href="zookeys-501-027-g007.jpg" position="float" orientation="portrait" xlink:type="simple" id="oo_43012.jpg"/></fig><fig id="F8" position="float" orientation="portrait"><label>Figures 24–29.</label><caption><p><italic><tp:taxon-name><tp:taxon-name-part taxon-name-part-type="genus">Micronecta</tp:taxon-name-part></tp:taxon-name></italic> spp., left forewings, in dorsal view: <bold>24</bold> <italic><tp:taxon-name><tp:taxon-name-part taxon-name-part-type="genus">Micronecta</tp:taxon-name-part> <tp:taxon-name-part taxon-name-part-type="species">decorata</tp:taxon-name-part></tp:taxon-name></italic> Lundblad, 1933 <bold>25</bold> <italic><tp:taxon-name><tp:taxon-name-part taxon-name-part-type="genus">Micronecta</tp:taxon-name-part> <tp:taxon-name-part taxon-name-part-type="species">ludibunda</tp:taxon-name-part></tp:taxon-name></italic> Breddin, 1905 <bold>26</bold> <italic><tp:taxon-name><tp:taxon-name-part taxon-name-part-type="genus">Micronecta</tp:taxon-name-part> <tp:taxon-name-part taxon-name-part-type="species">liewi</tp:taxon-name-part></tp:taxon-name></italic> sp. n., paratype <bold>27</bold> <italic><tp:taxon-name><tp:taxon-name-part taxon-name-part-type="genus">Micronecta</tp:taxon-name-part> <tp:taxon-name-part taxon-name-part-type="species">lakimi</tp:taxon-name-part></tp:taxon-name></italic> sp. n., paratype <bold>28</bold> <italic><tp:taxon-name><tp:taxon-name-part taxon-name-part-type="genus">Micronecta</tp:taxon-name-part> <tp:taxon-name-part taxon-name-part-type="species">skutalis</tp:taxon-name-part></tp:taxon-name></italic> Nieser &amp; Chen, 1999 <bold>29</bold> <italic><tp:taxon-name><tp:taxon-name-part taxon-name-part-type="genus">Micronecta</tp:taxon-name-part> <tp:taxon-name-part taxon-name-part-type="species">quadristrigata</tp:taxon-name-part></tp:taxon-name></italic> Breddin, 1905.</p></caption><graphic xmlns:xlink="http://www.w3.org/1999/xlink" xlink:href="zookeys-501-027-g008.jpg" position="float" orientation="portrait" xlink:type="simple" id="oo_43013.jpg"/></fig><fig id="F9" position="float" orientation="portrait"><label>Figures 30–42.</label><caption><p><italic><tp:taxon-name><tp:taxon-name-part taxon-name-part-type="genus">Micronecta</tp:taxon-name-part></tp:taxon-name></italic> spp., right foreleg in anteroventral view including apex of pala: <bold>30–31</bold> <italic><tp:taxon-name><tp:taxon-name-part taxon-name-part-type="genus">Micronecta</tp:taxon-name-part> <tp:taxon-name-part taxon-name-part-type="species">decorata</tp:taxon-name-part></tp:taxon-name></italic> Lundblad, 1933 <bold>32–33</bold> <italic><tp:taxon-name><tp:taxon-name-part taxon-name-part-type="genus">Micronecta</tp:taxon-name-part> <tp:taxon-name-part taxon-name-part-type="species">ludibunda</tp:taxon-name-part></tp:taxon-name></italic>  Breddin, 1905 <bold>34</bold> <italic><tp:taxon-name><tp:taxon-name-part taxon-name-part-type="genus">Micronecta</tp:taxon-name-part> <tp:taxon-name-part taxon-name-part-type="species">lumutensis</tp:taxon-name-part></tp:taxon-name></italic>  Chen, Nieser &amp; Lansbury, 2008 <bold>35–36</bold> <italic><tp:taxon-name><tp:taxon-name-part taxon-name-part-type="genus">Micronecta</tp:taxon-name-part> <tp:taxon-name-part taxon-name-part-type="species">liewi</tp:taxon-name-part></tp:taxon-name></italic> sp. n., paratype <bold>37–38</bold> <italic><tp:taxon-name><tp:taxon-name-part taxon-name-part-type="genus">Micronecta</tp:taxon-name-part> <tp:taxon-name-part taxon-name-part-type="species">lakimi</tp:taxon-name-part></tp:taxon-name></italic> sp. n., paratype <bold>39–40</bold> <italic><tp:taxon-name><tp:taxon-name-part taxon-name-part-type="genus">Micronecta</tp:taxon-name-part> <tp:taxon-name-part taxon-name-part-type="species">skutalis</tp:taxon-name-part></tp:taxon-name></italic> Nieser &amp; Chen, 1999 <bold>41</bold> <italic><tp:taxon-name><tp:taxon-name-part taxon-name-part-type="genus">Micronecta</tp:taxon-name-part> <tp:taxon-name-part taxon-name-part-type="species">kymatista</tp:taxon-name-part></tp:taxon-name></italic> Nieser &amp; Chen, 1999 <bold>42</bold> <italic><tp:taxon-name><tp:taxon-name-part taxon-name-part-type="genus">Micronecta</tp:taxon-name-part> <tp:taxon-name-part taxon-name-part-type="species">quadristrigata</tp:taxon-name-part></tp:taxon-name></italic> Breddin, 1905. Scale bars: 0.1 mm (<bold>30, 32, 34, 35, 37, 39, 42</bold>); 0.05 mm (<bold>31, 33, 36, 38, 40, 41</bold>).</p></caption><graphic xmlns:xlink="http://www.w3.org/1999/xlink" xlink:href="zookeys-501-027-g009.jpg" position="float" orientation="portrait" xlink:type="simple" id="oo_43014.jpg"/></fig><fig id="F10" position="float" orientation="portrait"><label>Figures 43–50.</label><caption><p><italic><tp:taxon-name><tp:taxon-name-part taxon-name-part-type="genus">Micronecta</tp:taxon-name-part></tp:taxon-name></italic> spp., prestrigilar flap on abdominal segment V, male; in dorsal view: <bold>43</bold> <italic><tp:taxon-name><tp:taxon-name-part taxon-name-part-type="genus">Micronecta</tp:taxon-name-part> <tp:taxon-name-part taxon-name-part-type="species">decorata</tp:taxon-name-part></tp:taxon-name></italic> Lundblad, 1933 <bold>44</bold> <italic><tp:taxon-name><tp:taxon-name-part taxon-name-part-type="genus">Micronecta</tp:taxon-name-part> <tp:taxon-name-part taxon-name-part-type="species">ludibunda</tp:taxon-name-part></tp:taxon-name></italic>  Breddin, 1905 <bold>45</bold> <italic><tp:taxon-name><tp:taxon-name-part taxon-name-part-type="genus">Micronecta</tp:taxon-name-part> <tp:taxon-name-part taxon-name-part-type="species">lumutensis</tp:taxon-name-part></tp:taxon-name></italic> Chen, Nieser &amp; Lansbury, 2008 <bold>46</bold> <italic><tp:taxon-name><tp:taxon-name-part taxon-name-part-type="genus">Micronecta</tp:taxon-name-part> <tp:taxon-name-part taxon-name-part-type="species">liewi</tp:taxon-name-part></tp:taxon-name></italic> sp. n., paratype <bold>47</bold> <italic><tp:taxon-name><tp:taxon-name-part taxon-name-part-type="genus">Micronecta</tp:taxon-name-part> <tp:taxon-name-part taxon-name-part-type="species">lakimi</tp:taxon-name-part></tp:taxon-name></italic> sp. n., paratype <bold>48</bold> <italic><tp:taxon-name><tp:taxon-name-part taxon-name-part-type="genus">Micronecta</tp:taxon-name-part> <tp:taxon-name-part taxon-name-part-type="species">skutalis</tp:taxon-name-part></tp:taxon-name></italic> Nieser &amp; Chen, 1999 <bold>49</bold> <italic><tp:taxon-name><tp:taxon-name-part taxon-name-part-type="genus">Micronecta</tp:taxon-name-part> <tp:taxon-name-part taxon-name-part-type="species">kymatista</tp:taxon-name-part></tp:taxon-name></italic> Nieser &amp; Chen, 1999 <bold>50</bold> <italic><tp:taxon-name><tp:taxon-name-part taxon-name-part-type="genus">Micronecta</tp:taxon-name-part> <tp:taxon-name-part taxon-name-part-type="species">quadristrigata</tp:taxon-name-part></tp:taxon-name></italic> Breddin, 1905. Scale bar: 0.1 mm</p></caption><graphic xmlns:xlink="http://www.w3.org/1999/xlink" xlink:href="zookeys-501-027-g010.jpg" position="float" orientation="portrait" xlink:type="simple" id="oo_43015.jpg"/></fig><fig id="F11" position="float" orientation="portrait"><label>Figures 51–57.</label><caption><p><italic><tp:taxon-name><tp:taxon-name-part taxon-name-part-type="genus">Micronecta</tp:taxon-name-part></tp:taxon-name></italic> spp., right part of tergite VI with strigil (scale 0.05 mm), males, in dorsal view: <bold>51</bold> <italic><tp:taxon-name><tp:taxon-name-part taxon-name-part-type="genus">Micronecta</tp:taxon-name-part> <tp:taxon-name-part taxon-name-part-type="species">decorata</tp:taxon-name-part></tp:taxon-name></italic> Lundblad, 1933 <bold>52</bold> <italic><tp:taxon-name><tp:taxon-name-part taxon-name-part-type="genus">Micronecta</tp:taxon-name-part> <tp:taxon-name-part taxon-name-part-type="species">ludibunda</tp:taxon-name-part></tp:taxon-name></italic>  Breddin, 1905 <bold>53</bold> <italic><tp:taxon-name><tp:taxon-name-part taxon-name-part-type="genus">Micronecta</tp:taxon-name-part> <tp:taxon-name-part taxon-name-part-type="species">liewi</tp:taxon-name-part></tp:taxon-name></italic> sp. n., paratype <bold>54</bold> <italic><tp:taxon-name><tp:taxon-name-part taxon-name-part-type="genus">Micronecta</tp:taxon-name-part> <tp:taxon-name-part taxon-name-part-type="species">lakimi</tp:taxon-name-part></tp:taxon-name></italic> sp. n., paratype <bold>55</bold> <italic><tp:taxon-name><tp:taxon-name-part taxon-name-part-type="genus">Micronecta</tp:taxon-name-part> <tp:taxon-name-part taxon-name-part-type="species">skutalis</tp:taxon-name-part></tp:taxon-name></italic> Nieser &amp; Chen, 1999 <bold>56</bold> <italic><tp:taxon-name><tp:taxon-name-part taxon-name-part-type="genus">Micronecta</tp:taxon-name-part> <tp:taxon-name-part taxon-name-part-type="species">kymatista</tp:taxon-name-part></tp:taxon-name></italic> Nieser &amp; Chen, 1999 <bold>57</bold> <italic><tp:taxon-name><tp:taxon-name-part taxon-name-part-type="genus">Micronecta</tp:taxon-name-part> <tp:taxon-name-part taxon-name-part-type="species">quadristrigata</tp:taxon-name-part></tp:taxon-name></italic> Breddin, 1905. Scale bars: 0.1 mm</p></caption><graphic xmlns:xlink="http://www.w3.org/1999/xlink" xlink:href="zookeys-501-027-g011.jpg" position="float" orientation="portrait" xlink:type="simple" id="oo_43016.jpg"/></fig><fig id="F12" position="float" orientation="portrait"><label>Figures 58–65.</label><caption><p><italic><tp:taxon-name><tp:taxon-name-part taxon-name-part-type="genus">Micronecta</tp:taxon-name-part></tp:taxon-name></italic> spp., mediocaudal process of sternite VII, in ventral view: <bold>58</bold> <italic><tp:taxon-name><tp:taxon-name-part taxon-name-part-type="genus">Micronecta</tp:taxon-name-part> <tp:taxon-name-part taxon-name-part-type="species">decorata</tp:taxon-name-part></tp:taxon-name></italic> Lundblad, 1933 <bold>59</bold> <italic><tp:taxon-name><tp:taxon-name-part taxon-name-part-type="genus">Micronecta</tp:taxon-name-part> <tp:taxon-name-part taxon-name-part-type="species">ludibunda</tp:taxon-name-part></tp:taxon-name></italic>  Breddin, 1905 <bold>60</bold> <italic><tp:taxon-name><tp:taxon-name-part taxon-name-part-type="genus">Micronecta</tp:taxon-name-part> <tp:taxon-name-part taxon-name-part-type="species">lumutensis</tp:taxon-name-part></tp:taxon-name></italic>  Chen, Nieser &amp; Lansbury, 2008 <bold>61</bold> <italic><tp:taxon-name><tp:taxon-name-part taxon-name-part-type="genus">Micronecta</tp:taxon-name-part> <tp:taxon-name-part taxon-name-part-type="species">liewi</tp:taxon-name-part></tp:taxon-name></italic> sp. n., paratype <bold>62</bold> <italic><tp:taxon-name><tp:taxon-name-part taxon-name-part-type="genus">Micronecta</tp:taxon-name-part> <tp:taxon-name-part taxon-name-part-type="species">lakimi</tp:taxon-name-part></tp:taxon-name></italic> sp. n., paratype <bold>63</bold> <italic><tp:taxon-name><tp:taxon-name-part taxon-name-part-type="genus">Micronecta</tp:taxon-name-part> <tp:taxon-name-part taxon-name-part-type="species">skutalis</tp:taxon-name-part></tp:taxon-name></italic> Nieser &amp; Chen, 1999 <bold>64</bold> <italic><tp:taxon-name><tp:taxon-name-part taxon-name-part-type="genus">Micronecta</tp:taxon-name-part> <tp:taxon-name-part taxon-name-part-type="species">kymatista</tp:taxon-name-part></tp:taxon-name></italic> Nieser &amp; Chen, 1999 <bold>65</bold> <italic><tp:taxon-name><tp:taxon-name-part taxon-name-part-type="genus">Micronecta</tp:taxon-name-part> <tp:taxon-name-part taxon-name-part-type="species">quadristrigata</tp:taxon-name-part></tp:taxon-name></italic> Breddin, 1905. Scale bars: 0.1 mm (<bold>58–64</bold>); 0.05 mm (<bold>65</bold>).</p></caption><graphic xmlns:xlink="http://www.w3.org/1999/xlink" xlink:href="zookeys-501-027-g012.jpg" position="float" orientation="portrait" xlink:type="simple" id="oo_43017.jpg"/></fig><fig id="F13" position="float" orientation="portrait"><label>Figures 66–73.</label><caption><p><italic><tp:taxon-name><tp:taxon-name-part taxon-name-part-type="genus">Micronecta</tp:taxon-name-part></tp:taxon-name></italic> spp., free lobe at right side of tergite VIII, in dorsal view: <bold>66</bold> <italic><tp:taxon-name><tp:taxon-name-part taxon-name-part-type="genus">Micronecta</tp:taxon-name-part> <tp:taxon-name-part taxon-name-part-type="species">decorata</tp:taxon-name-part></tp:taxon-name></italic> Lundblad, 1933 <bold>67</bold> <italic><tp:taxon-name><tp:taxon-name-part taxon-name-part-type="genus">Micronecta</tp:taxon-name-part> <tp:taxon-name-part taxon-name-part-type="species">ludibunda</tp:taxon-name-part></tp:taxon-name></italic> Breddin, 1905 <bold>68</bold> <italic><tp:taxon-name><tp:taxon-name-part taxon-name-part-type="genus">Micronecta</tp:taxon-name-part> <tp:taxon-name-part taxon-name-part-type="species">lumutensis</tp:taxon-name-part></tp:taxon-name></italic> Chen, Nieser &amp; Lansbury, 2008 <bold>69</bold> <italic><tp:taxon-name><tp:taxon-name-part taxon-name-part-type="genus">Micronecta</tp:taxon-name-part> <tp:taxon-name-part taxon-name-part-type="species">liewi</tp:taxon-name-part></tp:taxon-name></italic> sp. n., paratype <bold>70</bold> <italic><tp:taxon-name><tp:taxon-name-part taxon-name-part-type="genus">Micronecta</tp:taxon-name-part> <tp:taxon-name-part taxon-name-part-type="species">lakimi</tp:taxon-name-part></tp:taxon-name></italic> sp. n., paratype <bold>71</bold> <italic><tp:taxon-name><tp:taxon-name-part taxon-name-part-type="genus">Micronecta</tp:taxon-name-part> <tp:taxon-name-part taxon-name-part-type="species">skutalis</tp:taxon-name-part></tp:taxon-name></italic> Nieser &amp; Chen, 1999 <bold>72</bold> <italic><tp:taxon-name><tp:taxon-name-part taxon-name-part-type="genus">Micronecta</tp:taxon-name-part> <tp:taxon-name-part taxon-name-part-type="species">kymatista</tp:taxon-name-part></tp:taxon-name></italic> Nieser &amp; Chen, 1999 (scale 0.2 mm) <bold>73</bold> <italic><tp:taxon-name><tp:taxon-name-part taxon-name-part-type="genus">Micronecta</tp:taxon-name-part> <tp:taxon-name-part taxon-name-part-type="species">quadristrigata</tp:taxon-name-part></tp:taxon-name></italic> Breddin, 1905. Scale bars: 0.01 mm (<bold>66–71, 73</bold>); 0.2 mm (<bold>72</bold>).</p></caption><graphic xmlns:xlink="http://www.w3.org/1999/xlink" xlink:href="zookeys-501-027-g013.jpg" position="float" orientation="portrait" xlink:type="simple" id="oo_43018.jpg"/></fig><fig id="F14" position="float" orientation="portrait"><label>Figures 74–89.</label><caption><p><italic><tp:taxon-name><tp:taxon-name-part taxon-name-part-type="genus">Micronecta</tp:taxon-name-part></tp:taxon-name></italic> spp., parameres: <bold>74, 76, 78, 80, 82, 84, 86, 88:</bold> right parameres in external view; <bold>75, 77, 79, 81, 83, 85, 87, 89:</bold> left parameres. <bold>74–75</bold> <italic><tp:taxon-name><tp:taxon-name-part taxon-name-part-type="genus">Micronecta</tp:taxon-name-part> <tp:taxon-name-part taxon-name-part-type="species">decorata</tp:taxon-name-part></tp:taxon-name></italic> Lundblad, 1933 <bold>76–77</bold> <italic><tp:taxon-name><tp:taxon-name-part taxon-name-part-type="genus">Micronecta</tp:taxon-name-part> <tp:taxon-name-part taxon-name-part-type="species">ludibunda</tp:taxon-name-part></tp:taxon-name></italic>  Breddin, 1905 <bold>78–79</bold> <italic><tp:taxon-name><tp:taxon-name-part taxon-name-part-type="genus">Micronecta</tp:taxon-name-part> <tp:taxon-name-part taxon-name-part-type="species">lumutensis</tp:taxon-name-part></tp:taxon-name></italic>  Chen, Nieser &amp; Lansbury, 2008 <bold>80–81</bold> <italic><tp:taxon-name><tp:taxon-name-part taxon-name-part-type="genus">Micronecta</tp:taxon-name-part> <tp:taxon-name-part taxon-name-part-type="species">lakimi</tp:taxon-name-part></tp:taxon-name></italic> sp. n., paratype <bold>82–83</bold> <italic><tp:taxon-name><tp:taxon-name-part taxon-name-part-type="genus">Micronecta</tp:taxon-name-part> <tp:taxon-name-part taxon-name-part-type="species">liewi</tp:taxon-name-part></tp:taxon-name></italic> sp. n., paratype <bold>84–85</bold> <italic><tp:taxon-name><tp:taxon-name-part taxon-name-part-type="genus">Micronecta</tp:taxon-name-part> <tp:taxon-name-part taxon-name-part-type="species">skutalis</tp:taxon-name-part></tp:taxon-name></italic> Nieser &amp; Chen, 1999 <bold>86–87</bold> <italic><tp:taxon-name><tp:taxon-name-part taxon-name-part-type="genus">Micronecta</tp:taxon-name-part> <tp:taxon-name-part taxon-name-part-type="species">kymatista</tp:taxon-name-part></tp:taxon-name></italic> Nieser &amp; Chen, 1999 <bold>88–89</bold> <italic><tp:taxon-name><tp:taxon-name-part taxon-name-part-type="genus">Micronecta</tp:taxon-name-part> <tp:taxon-name-part taxon-name-part-type="species">quadristrigata</tp:taxon-name-part></tp:taxon-name></italic> Breddin, 1905. Scale bars: 0.1 mm.</p></caption><graphic xmlns:xlink="http://www.w3.org/1999/xlink" xlink:href="zookeys-501-027-g014.jpg" position="float" orientation="portrait" xlink:type="simple" id="oo_43019.jpg"/></fig><fig id="F15" position="float" orientation="portrait"><label>Figures 90–97.</label><caption><p><italic><tp:taxon-name><tp:taxon-name-part taxon-name-part-type="genus">Micronecta</tp:taxon-name-part></tp:taxon-name></italic> spp., seminal capsule of spermatheca, in dorsal view: <bold>90</bold> <italic><tp:taxon-name><tp:taxon-name-part taxon-name-part-type="genus">Micronecta</tp:taxon-name-part> <tp:taxon-name-part taxon-name-part-type="species">decorata</tp:taxon-name-part></tp:taxon-name></italic> Lundblad, 1933 <bold>91</bold> <italic><tp:taxon-name><tp:taxon-name-part taxon-name-part-type="genus">Micronecta</tp:taxon-name-part> <tp:taxon-name-part taxon-name-part-type="species">ludibunda</tp:taxon-name-part></tp:taxon-name></italic> Breddin, 1905 <bold>92</bold> <italic><tp:taxon-name><tp:taxon-name-part taxon-name-part-type="genus">Micronecta</tp:taxon-name-part> <tp:taxon-name-part taxon-name-part-type="species">lumutensis</tp:taxon-name-part></tp:taxon-name></italic> Chen, Nieser &amp; Lansbury, 2008 <bold>93</bold> <italic><tp:taxon-name><tp:taxon-name-part taxon-name-part-type="genus">Micronecta</tp:taxon-name-part> <tp:taxon-name-part taxon-name-part-type="species">liewi</tp:taxon-name-part></tp:taxon-name></italic> sp. n., paratype <bold>94</bold> <italic><tp:taxon-name><tp:taxon-name-part taxon-name-part-type="genus">Micronecta</tp:taxon-name-part> <tp:taxon-name-part taxon-name-part-type="species">lakimi</tp:taxon-name-part></tp:taxon-name></italic> sp. n., paratype <bold>95</bold> <italic><tp:taxon-name><tp:taxon-name-part taxon-name-part-type="genus">Micronecta</tp:taxon-name-part> <tp:taxon-name-part taxon-name-part-type="species">skutalis</tp:taxon-name-part></tp:taxon-name></italic> Nieser &amp; Chen, 1999 <bold>96</bold> <italic><tp:taxon-name><tp:taxon-name-part taxon-name-part-type="genus">Micronecta</tp:taxon-name-part> <tp:taxon-name-part taxon-name-part-type="species">kymatista</tp:taxon-name-part></tp:taxon-name></italic> Nieser &amp; Chen, 1999 <bold>97</bold> <italic><tp:taxon-name><tp:taxon-name-part taxon-name-part-type="genus">Micronecta</tp:taxon-name-part> <tp:taxon-name-part taxon-name-part-type="species">quadristrigata</tp:taxon-name-part></tp:taxon-name></italic> Breddin, 1905. Scale bars: 0.1 mm (<bold>90–96)</bold>; 0.05 mm (<bold>97</bold>).</p></caption><graphic xmlns:xlink="http://www.w3.org/1999/xlink" xlink:href="zookeys-501-027-g015.jpg" position="float" orientation="portrait" xlink:type="simple" id="oo_43020.jpg"/></fig></tp:treatment-sec><ref-list><ref id="B3"><mixed-citation xmlns:xlink="http://www.w3.org/1999/xlink" xlink:type="simple"><person-group><name name-style="western"><surname>Breddin</surname><given-names>G</given-names></name></person-group> (<year>1905b</year>) <article-title><tp:taxon-name><tp:taxon-name-part taxon-name-part-type="above-genus">Rhynchota</tp:taxon-name-part></tp:taxon-name> <tp:taxon-name><tp:taxon-name-part taxon-name-part-type="suborder">Heteroptera</tp:taxon-name-part></tp:taxon-name> aus Java, gesammelt von Prof. K. Kraepelin 1904.</article-title><source>Mitteilungen aus dem Naturhistorischen Museum, Hamburg</source><volume>22</volume>: <fpage>111</fpage>–<lpage>159</lpage>.</mixed-citation></ref><ref id="B20"><mixed-citation xmlns:xlink="http://www.w3.org/1999/xlink" xlink:type="simple"><person-group><name name-style="western"><surname>Lundblad</surname><given-names>O</given-names></name></person-group> (<year>1933</year>) <article-title>Zur Kenntnis der aquatilen und semiaquatilen Hemipteren von Sumatra, Java und Bali.</article-title><source>Archiv für Hydrobiologie Supplement 12, Tropische Binnengewasser</source><volume>4</volume>: <fpage>1</fpage>–<lpage>195</lpage>, <fpage>263</fpage>–<lpage>489</lpage>, pls. 1–21.</mixed-citation></ref><ref id="B31"><mixed-citation xmlns:xlink="http://www.w3.org/1999/xlink" xlink:type="simple"><person-group><name name-style="western"><surname>Wróblewski</surname><given-names>A</given-names></name></person-group> (<year>1960</year>) <article-title>Notes on some Asiatic species of the genus <italic><tp:taxon-name><tp:taxon-name-part taxon-name-part-type="genus">Micronecta</tp:taxon-name-part></tp:taxon-name></italic> Kirk. (<tp:taxon-name><tp:taxon-name-part taxon-name-part-type="suborder">Heteroptera</tp:taxon-name-part></tp:taxon-name>, <tp:taxon-name><tp:taxon-name-part taxon-name-part-type="family">Corixidae</tp:taxon-name-part></tp:taxon-name>).</article-title><source>Annales Zoologici, Warszawa</source><volume>18</volume>: <fpage>301</fpage>–<lpage>322</lpage>.</mixed-citation></ref><ref id="B32"><mixed-citation xmlns:xlink="http://www.w3.org/1999/xlink" xlink:type="simple"><person-group><name name-style="western"><surname>Wróblewski</surname><given-names>A</given-names></name></person-group> (<year>1962</year>) <article-title>Notes on <tp:taxon-name><tp:taxon-name-part taxon-name-part-type="subfamily">Micronectinae</tp:taxon-name-part></tp:taxon-name> from Viêt–Nam (<tp:taxon-name><tp:taxon-name-part taxon-name-part-type="suborder">Heteroptera</tp:taxon-name-part></tp:taxon-name>, <tp:taxon-name><tp:taxon-name-part taxon-name-part-type="family">Corixidae</tp:taxon-name-part></tp:taxon-name>).</article-title><source>Bulletin de l´Académie Polonaise des Sciences Cl. II</source><volume>10</volume>: <fpage>175</fpage>–<lpage>180</lpage>.</mixed-citation></ref><ref id="B35"><mixed-citation xmlns:xlink="http://www.w3.org/1999/xlink" xlink:type="simple"><person-group><name name-style="western"><surname>Wróblewski</surname><given-names>A</given-names></name></person-group> (<year>1968</year>) <article-title>Notes on Oriental <tp:taxon-name><tp:taxon-name-part taxon-name-part-type="subfamily">Micronectinae</tp:taxon-name-part></tp:taxon-name> (<tp:taxon-name><tp:taxon-name-part taxon-name-part-type="suborder">Heteroptera</tp:taxon-name-part></tp:taxon-name>, <tp:taxon-name><tp:taxon-name-part taxon-name-part-type="family">Corixidae</tp:taxon-name-part></tp:taxon-name>).</article-title><source>Polskie Pismo Entomologiczne</source><volume>38</volume>: <fpage>753</fpage>–<lpage>779</lpage>.</mixed-citation></ref><ref id="B36"><mixed-citation xmlns:xlink="http://www.w3.org/1999/xlink" xlink:type="simple"><person-group><name name-style="western"><surname>Wróblewski</surname><given-names>A</given-names></name></person-group> (<year>1972</year>) <article-title>Further notes on <tp:taxon-name><tp:taxon-name-part taxon-name-part-type="subfamily">Micronectinae</tp:taxon-name-part></tp:taxon-name> from Ceylon (<tp:taxon-name><tp:taxon-name-part taxon-name-part-type="suborder">Heteroptera</tp:taxon-name-part></tp:taxon-name>, <tp:taxon-name><tp:taxon-name-part taxon-name-part-type="family">Corixidae</tp:taxon-name-part></tp:taxon-name>).</article-title><source>Polskie Pismo Entomologiczne</source><volume>42</volume>: <fpage>3</fpage>–<lpage>52</lpage>, pls. 1–3.</mixed-citation></ref><ref id="B13"><mixed-citation xmlns:xlink="http://www.w3.org/1999/xlink" xlink:type="simple"><person-group><name name-style="western"><surname>Jansson</surname><given-names>A</given-names></name></person-group> (<year>1995</year>) <article-title>Family <tp:taxon-name><tp:taxon-name-part taxon-name-part-type="family">Corixidae</tp:taxon-name-part></tp:taxon-name> Leach, 1815.</article-title> In: <person-group><name name-style="western"><surname>Aukema</surname><given-names>B</given-names></name><name name-style="western"><surname>Rieger</surname><given-names>C</given-names></name></person-group> (<role>Eds</role>) <source>Catalogue of the <tp:taxon-name><tp:taxon-name-part taxon-name-part-type="suborder">Heteroptera</tp:taxon-name-part></tp:taxon-name> of the Palaearctic Region</source><volume>1</volume>. Published by the <publisher-name>Netherlands Entomological Society</publisher-name>, <publisher-loc>Amsterdam</publisher-loc>, <fpage>26</fpage>–<lpage>56</lpage>.</mixed-citation></ref><ref id="B23"><mixed-citation xmlns:xlink="http://www.w3.org/1999/xlink" xlink:type="simple"><person-group><name name-style="western"><surname>Nieser</surname><given-names>N</given-names></name><name name-style="western"><surname>Chen</surname><given-names>P-p</given-names></name></person-group> (<year>1999</year>) <article-title>Sixteen new species of <tp:taxon-name><tp:taxon-name-part taxon-name-part-type="infraorder">Nepomorpha</tp:taxon-name-part></tp:taxon-name> (<tp:taxon-name><tp:taxon-name-part taxon-name-part-type="suborder">Heteroptera</tp:taxon-name-part></tp:taxon-name>) mainly from Sulawesi (Indonesia).</article-title><source>Tijdschrift voor Entomologie</source><volume>142</volume>: <fpage>77</fpage>–<lpage>123</lpage>. doi: <ext-link ext-link-type="doi" xlink:href="10.1163/22119434-99900023" xlink:type="simple">10.1163/22119434-99900023</ext-link></mixed-citation></ref><ref id="B6"><mixed-citation xmlns:xlink="http://www.w3.org/1999/xlink" xlink:type="simple"><person-group><name name-style="western"><surname>Chen</surname><given-names>P–p</given-names></name><name name-style="western"><surname>Nieser</surname><given-names>N</given-names></name><name name-style="western"><surname>Zettel</surname><given-names>H</given-names></name></person-group> (<year>2005</year>) <source>The aquatic and semi–aquatic bugs (<tp:taxon-name><tp:taxon-name-part taxon-name-part-type="suborder">Heteroptera</tp:taxon-name-part></tp:taxon-name>: <tp:taxon-name><tp:taxon-name-part taxon-name-part-type="infraorder">Nepomorpha</tp:taxon-name-part></tp:taxon-name> &amp; <tp:taxon-name><tp:taxon-name-part taxon-name-part-type="infraorder">Gerromorpha</tp:taxon-name-part></tp:taxon-name>) of Malesia. Fauna Malesia Handbook 5.</source><publisher-name>Brill</publisher-name>, <publisher-loc>Leiden–Boston</publisher-loc>, <size units="page">546 pp</size>.</mixed-citation></ref><ref id="B28"><mixed-citation xmlns:xlink="http://www.w3.org/1999/xlink" xlink:type="simple"><person-group><name name-style="western"><surname>Tinerella</surname><given-names>PP</given-names></name></person-group> (<year>2008</year>) <article-title>Taxonomic revision and systematics of New Guinea and Oceania pygmy water boatmen (<tp:taxon-name><tp:taxon-name-part taxon-name-part-type="order">Hemiptera</tp:taxon-name-part></tp:taxon-name>: <tp:taxon-name><tp:taxon-name-part taxon-name-part-type="suborder">Heteroptera</tp:taxon-name-part></tp:taxon-name>: <tp:taxon-name><tp:taxon-name-part taxon-name-part-type="superfamily">Corixoidea</tp:taxon-name-part></tp:taxon-name>: <tp:taxon-name><tp:taxon-name-part taxon-name-part-type="family">Micronectidae</tp:taxon-name-part></tp:taxon-name>).</article-title><source>Zootaxa</source><volume>1797</volume>: <fpage>1</fpage>–<lpage>66</lpage>.</mixed-citation></ref><ref id="B19"><mixed-citation xmlns:xlink="http://www.w3.org/1999/xlink" xlink:type="simple"><person-group><name name-style="western"><surname>Linnavuori</surname><given-names>RE</given-names></name><name name-style="western"><surname>Kment</surname><given-names>P</given-names></name><name name-style="western"><surname>Carapezza</surname><given-names>A</given-names></name></person-group> (<year>2011</year>) <article-title>Order <tp:taxon-name><tp:taxon-name-part taxon-name-part-type="order">Hemiptera</tp:taxon-name-part></tp:taxon-name>, suborder <tp:taxon-name><tp:taxon-name-part taxon-name-part-type="suborder">Heteroptera</tp:taxon-name-part></tp:taxon-name>. Infraorders <tp:taxon-name><tp:taxon-name-part taxon-name-part-type="infraorder">Nepomorpha</tp:taxon-name-part></tp:taxon-name>, <tp:taxon-name><tp:taxon-name-part taxon-name-part-type="infraorder">Gerromorpha</tp:taxon-name-part></tp:taxon-name>, and <tp:taxon-name><tp:taxon-name-part taxon-name-part-type="infraorder">Leptopodomorpha</tp:taxon-name-part></tp:taxon-name>.</article-title> In: <person-group><name name-style="western"><surname>Harten</surname><given-names>A van</given-names></name></person-group> (<role>Ed.</role>) <source>Arthropod fauna of the United Arab Emirates</source>. <volume>Vol. 4</volume>. <publisher-name>Multiply Marketing Consultancy Services</publisher-name>, <publisher-loc>Abu Dhabi</publisher-loc>, <fpage>72</fpage>–<lpage>107</lpage>.</mixed-citation></ref><ref id="B29"><mixed-citation xmlns:xlink="http://www.w3.org/1999/xlink" xlink:type="simple"><person-group><name name-style="western"><surname>Tinerella</surname><given-names>PP</given-names></name></person-group> (<year>2013</year>) <article-title>Taxonomic revision and systematics of continental Australian pygmy water boatmen (<tp:taxon-name><tp:taxon-name-part taxon-name-part-type="order">Hemiptera</tp:taxon-name-part></tp:taxon-name>: <tp:taxon-name><tp:taxon-name-part taxon-name-part-type="suborder">Heteroptera</tp:taxon-name-part></tp:taxon-name>: <tp:taxon-name><tp:taxon-name-part taxon-name-part-type="superfamily">Corixoidea</tp:taxon-name-part></tp:taxon-name>: <tp:taxon-name><tp:taxon-name-part taxon-name-part-type="family">Micronectidae</tp:taxon-name-part></tp:taxon-name>).</article-title><source>Zootaxa</source><volume>3623</volume>: <fpage>1</fpage>–<lpage>121</lpage>. doi: <ext-link ext-link-type="doi" xlink:href="10.11646/zootaxa.3623.1.1" xlink:type="simple">10.11646/zootaxa.3623.1.1</ext-link></mixed-citation></ref><ref id="B17"><mixed-citation xmlns:xlink="http://www.w3.org/1999/xlink" xlink:type="simple"><person-group><name name-style="western"><surname>Leong</surname><given-names>CY</given-names></name></person-group> (<year>1966</year>) <article-title>A taxonomic study of the Malayan <tp:taxon-name><tp:taxon-name-part taxon-name-part-type="family">Corixidae</tp:taxon-name-part></tp:taxon-name> (<tp:taxon-name><tp:taxon-name-part taxon-name-part-type="order">Hemiptera</tp:taxon-name-part></tp:taxon-name>–<tp:taxon-name><tp:taxon-name-part taxon-name-part-type="suborder">Heteroptera</tp:taxon-name-part></tp:taxon-name>) with the description of <italic><tp:taxon-name><tp:taxon-name-part taxon-name-part-type="genus">Micronecta</tp:taxon-name-part> <tp:taxon-name-part taxon-name-part-type="species">malayana</tp:taxon-name-part></tp:taxon-name></italic> sp. n.</article-title><source>Bulletin of the National Museum Singapore</source><volume>12</volume>: <fpage>83</fpage>–<lpage>90</lpage>.</mixed-citation></ref><ref id="B12"><mixed-citation xmlns:xlink="http://www.w3.org/1999/xlink" xlink:type="simple"><person-group><name name-style="western"><surname>Hutchinson</surname><given-names>GE</given-names></name></person-group> (<year>1940</year>) <article-title>A revision of the <tp:taxon-name><tp:taxon-name-part taxon-name-part-type="family">Corixidae</tp:taxon-name-part></tp:taxon-name> of India and adjacent regions.</article-title><source>Transactions of the Connecticut Academy of Arts and Sciences</source><volume>33</volume>: <fpage>339</fpage>–<lpage>476</lpage>, pls. 1–36.</mixed-citation></ref><ref id="B33"><mixed-citation xmlns:xlink="http://www.w3.org/1999/xlink" xlink:type="simple"><person-group><name name-style="western"><surname>Wróblewski</surname><given-names>A</given-names></name></person-group> (<year>1964</year>) <article-title>Notes on <tp:taxon-name><tp:taxon-name-part taxon-name-part-type="subfamily">Micronectinae</tp:taxon-name-part></tp:taxon-name> from Ceylon (<tp:taxon-name><tp:taxon-name-part taxon-name-part-type="suborder">Heteroptera</tp:taxon-name-part></tp:taxon-name>, <tp:taxon-name><tp:taxon-name-part taxon-name-part-type="family">Corixidae</tp:taxon-name-part></tp:taxon-name>).</article-title><source>Bulletin de l´Académie Polonaise des Sciences Cl. II</source><volume>12</volume>: <fpage>165</fpage>–<lpage>170</lpage>.</mixed-citation></ref><ref id="B2"><mixed-citation xmlns:xlink="http://www.w3.org/1999/xlink" xlink:type="simple"><person-group><name name-style="western"><surname>Breddin</surname><given-names>G</given-names></name></person-group> (<year>1905a</year>) <source>Übersicht der Javanischen <italic><tp:taxon-name><tp:taxon-name-part taxon-name-part-type="genus">Micronecta</tp:taxon-name-part></tp:taxon-name></italic>–Arten</source>. <publisher-name>Societas Entomologica</publisher-name>, <publisher-loc>Zürich</publisher-loc><volume>20</volume>: <lpage>57</lpage>.</mixed-citation></ref><ref id="B26"><mixed-citation xmlns:xlink="http://www.w3.org/1999/xlink" xlink:type="simple"><person-group><name name-style="western"><surname>Polhemus</surname><given-names>JT</given-names></name><name name-style="western"><surname>Reisen</surname><given-names>WK</given-names></name></person-group> (<year>1976</year>) <article-title>Aquatic <tp:taxon-name><tp:taxon-name-part taxon-name-part-type="order">Hemiptera</tp:taxon-name-part></tp:taxon-name> of the Philippines.</article-title><source>Kalikasan, Philippine Journal of Biology</source><volume>5</volume>: <fpage>259</fpage>–<lpage>294</lpage>.</mixed-citation></ref><ref id="B4"><mixed-citation xmlns:xlink="http://www.w3.org/1999/xlink" xlink:type="simple"><person-group><name name-style="western"><surname>Cassis</surname><given-names>G</given-names></name><name name-style="western"><surname>Gross</surname><given-names>GF</given-names></name></person-group> (<year>1995</year>) <chapter-title><tp:taxon-name><tp:taxon-name-part taxon-name-part-type="order">Hemiptera</tp:taxon-name-part></tp:taxon-name>: <tp:taxon-name><tp:taxon-name-part taxon-name-part-type="suborder">Heteroptera</tp:taxon-name-part></tp:taxon-name> (<tp:taxon-name><tp:taxon-name-part taxon-name-part-type="suborder">Coleorrhyncha</tp:taxon-name-part></tp:taxon-name> to <tp:taxon-name><tp:taxon-name-part taxon-name-part-type="infraorder">Cimicomorpha</tp:taxon-name-part></tp:taxon-name>).</chapter-title> In: <person-group><name name-style="western"><surname>Houston</surname><given-names>WWK</given-names></name><name name-style="western"><surname>Maynard</surname><given-names>GV</given-names></name></person-group> (<role>Eds</role>) <source>Zoological Catalogue of Australia 27.3A</source>. <publisher-name>CSIRO</publisher-name>, <publisher-loc>Melbourne</publisher-loc>, <size units="page">xv+506 pp</size>.</mixed-citation></ref></ref-list></tp:taxon-treatment>
